# Supplementary material for: Lifestyle change accelerates epigenetic ageing in King penguins
Source: Nat Commun. 2026 Mar 11;17:3795. doi: 10.1038/s41467-026-70527-8 (PMC13111634; doi:10.1038/s41467-026-70527-8)
Supplement: Supplementary file 4 — Source Data [file 41467_2026_70527_MOESM4_ESM.xlsx]

## Sheet: Figure 1A
Figure 1A
Point data
name	age	epigenetic_age	origin
A00000	23.12	22.0037	wild
A00017	23.12	26.8106	wild
A00097	23.12	18.1581	wild
A00144	22.12	22.5067	wild
A00319	19.41	18.8212	wild
A00388	19.28	16.7679	wild
A00774	12.2	14.1694	wild
A00774	19.04	16.0465	wild
A00985	19.02	17.1127	wild
A01376	16.04	19.7214	wild
A01396	16.03	16.0353	wild
A01833	18.02	16.9148	wild
A02168	0.86	-0.516104	wild
A02168	11.99	13.2858	wild
A02580	17.04	19.4107	wild
A03083	0.87	-1.11424	wild
A03083	6.14	5.55734	wild
A03083	11.99	10.185	wild
A03260	6.05	4.90915	wild
A03354	15.02	13.9503	wild
A03374	0.9	0.381269	wild
A03374	6.04	7.2451	wild
A03407	0.9	0.165819	wild
A03407	6.05	7.03148	wild
A03407	12.22	11.0887	wild
Bruno	16.83	19.0859	zoo
E08115	14.02	14.6096	wild
E10399	12.02	16.708	wild
E12630	10.01	11.927	wild
Emil	16.76	23.1919	zoo
Engu	13.72	23.8055	zoo
Falk	29.33	36.3787	zoo
Ferdinand	12.85	18.6353	zoo
Jeremy	11.77	18.5685	zoo
KIN-BDM-2013-E-335	9.05	10.0445	wild
KIN-BDM-2014-E-891	7.97	10.3731	wild
KIN-BDM-2017-E-654	5.1	9.81932	wild
KIN-BDM-2017-E-706	5.02	7.07164	wild
KIN-BDM-2018-E-565	3.99	7.27947	wild
KIN-BDM-2018-E-569	3.98	10.779	wild
LP97010	24.41	26.4871	zoo
LP97019	24.39	30.1773	zoo
LP97031	24.38	29.201	zoo
LP97071	35.2	37.521	zoo
LP97078	28.61	30.999	zoo
LP97090	16.96	22.8229	zoo
LP97091	16.55	18.7447	zoo
LP97098	13.51	17.8034	zoo
LP97100	13.47	26.4268	zoo
LP97104	12.45	19.0119	zoo
LP97114	9.51	17.6676	zoo
LP97115	9.48	21.6955	zoo
LP97116	8.53	18.0862	zoo
LP97119	8.12	16.4974	zoo
LP97120	7.55	13.3967	zoo
LP97123	6.57	15.1924	zoo
LP97126	5.96	18.6124	zoo
LP97136	3.42	12.2369	zoo
LP97139	2.53	6.97831	zoo
LP97141	2.51	10.8926	zoo
Nils	7.48	14.9554	zoo
Noah	7.72	16.4621	zoo
Quintus	4.83	16.0898	zoo
Seppi	25.85	28.8281	zoo
Confidence interval data
name	age	lower	upper	origin
A00000	23.12	20.4801	23.1103	wild
A00017	23.12	20.4801	23.1103	wild
A00097	23.12	20.4801	23.1103	wild
A00144	22.12	19.7086	22.2241	wild
A00319	19.41	17.6003	19.8401	wild
A00388	19.28	17.4984	19.7265	wild
A00774	12.2	11.7975	13.6909	wild
A00774	19.04	17.31	19.517	wild
A00985	19.02	17.2943	19.4995	wild
A01376	16.04	14.93	16.9239	wild
A01396	16.03	14.922	16.9153	wild
A01833	18.02	16.5065	18.6297	wild
A02168	0.86	1.98661	4.70352	wild
A02168	11.99	11.623	13.5173	wild
A02580	17.04	15.7291	17.7825	wild
A03083	0.87	1.9955	4.7112	wild
A03083	6.14	6.63811	8.80465	wild
A03083	11.99	11.623	13.5173	wild
A03260	6.05	6.55978	8.73378	wild
A03354	15.02	14.1083	16.0548	wild
A03374	0.9	2.02219	4.73424	wild
A03374	6.04	6.55108	8.72591	wild
A03407	0.9	2.02219	4.73424	wild
A03407	6.05	6.55978	8.73378	wild
A03407	12.22	11.8141	13.7075	wild
Bruno	16.83	22.0036	24.1214	zoo
E08115	14.02	13.2956	15.2098	wild
E10399	12.02	11.648	13.542	wild
E12630	10.01	9.96179	11.8962	wild
Emil	16.76	21.9472	24.0617	zoo
Engu	13.72	19.4684	21.5012	zoo
Falk	29.33	31.7264	35.1197	zoo
Ferdinand	12.85	18.7472	20.7802	zoo
Jeremy	11.77	17.8445	19.8926	zoo
KIN-BDM-2013-E-335	9.05	9.14617	11.1205	wild
KIN-BDM-2014-E-891	7.97	8.22125	10.2551	wild
KIN-BDM-2017-E-654	5.1	5.7306	7.98815	wild
KIN-BDM-2017-E-706	5.02	5.66059	7.92555	wild
KIN-BDM-2018-E-565	3.99	4.75669	7.12202	wild
KIN-BDM-2018-E-569	3.98	4.74789	7.11424	wild
LP97010	24.41	27.9599	30.7304	zoo
LP97019	24.39	27.9445	30.7127	zoo
LP97031	24.38	27.9368	30.7038	zoo
LP97071	35.2	36.1721	40.4048	zoo
LP97078	28.61	31.1782	34.4745	zoo
LP97090	16.96	22.1082	24.2323	zoo
LP97091	16.55	21.778	23.8829	zoo
LP97098	13.51	19.2948	21.3267	zoo
LP97100	13.47	19.2617	21.2935	zoo
LP97104	12.45	18.4138	20.4505	zoo
LP97114	9.51	15.9299	18.0608	zoo
LP97115	9.48	15.9043	18.0367	zoo
LP97116	8.53	15.0897	17.2764	zoo
LP97119	8.12	14.7365	16.9499	zoo
LP97120	7.55	14.244	16.4975	zoo
LP97123	6.57	13.3934	15.7236	zoo
LP97126	5.96	12.8616	15.2442	zoo
LP97136	3.42	10.631	13.2643	zoo
LP97139	2.53	9.84405	12.5759	zoo
LP97141	2.51	9.82634	12.5605	zoo
Nils	7.48	14.1834	16.4421	zoo
Noah	7.72	14.3911	16.6323	zoo
Quintus	4.83	11.8723	14.3604	zoo
Seppi	25.85	29.0677	32.0097	zoo
Fit line coefficients
	wild	zoo
intercept	2.63225	9.113
slope	0.828847	0.828847

## Sheet: Figure 1B
Figure 1B
name	origin	eaa
A00000	wild	0.0503982
A00017	wild	4.92693
A00097	wild	-3.5687
A00144	wild	1.72226
A00319	wild	0.327217
A00388	wild	-1.52744
A00774	wild	1.40266
A00774	wild	-2.34379
A00985	wild	-1.0802
A01376	wild	3.998
A01396	wild	0.320655
A01833	wild	-0.582111
A02168	wild	-3.7118
A02168	wild	1.03277
A02580	wild	2.36396
A03083	wild	-4.53483
A03083	wild	-2.29957
A03083	wild	-2.52064
A03260	wild	-2.76013
A03354	wild	-0.880095
A03374	wild	-3.15462
A03374	wild	-0.302852
A03407	wild	-3.18921
A03407	wild	-0.659938
A03407	wild	-1.60363
Bruno	zoo	2.39165
E08115	wild	0.791267
E10399	wild	4.31894
E12630	wild	1.34139
Emil	zoo	6.12611
Engu	zoo	9.12335
Falk	zoo	8.94004
Ferdinand	zoo	4.71993
Jeremy	zoo	5.57091
KIN-BDM-2013-E-335	wild	0.208926
KIN-BDM-2014-E-891	wild	1.4355
KIN-BDM-2017-E-654	wild	3.16587
KIN-BDM-2017-E-706	wild	0.758136
KIN-BDM-2018-E-565	wild	1.5239
KIN-BDM-2018-E-569	wild	5.0308
LP97010	zoo	3.64822
LP97019	zoo	7.24292
LP97031	zoo	6.70345
LP97071	zoo	5.51139
LP97078	zoo	4.47457
LP97090	zoo	5.80989
LP97091	zoo	2.67069
LP97098	zoo	3.9316
LP97100	zoo	12.4054
LP97104	zoo	6.1524
LP97114	zoo	6.86251
LP97115	zoo	10.96
LP97116	zoo	8.27513
LP97119	zoo	7.22639
LP97120	zoo	4.59957
LP97123	zoo	7.18395
LP97126	zoo	10.9071
LP97136	zoo	6.99951
LP97139	zoo	2.56616
LP97141	zoo	6.4301
Nils	zoo	5.89743
Noah	zoo	7.52213
Quintus	zoo	9.34173
Seppi	zoo	4.22814

## Sheet: Figure 1C
Figure 1C
Point data
name	age	epigenetic_age	origin
A00000	23.12	25.7482	wild
A00017	23.12	28.6411	wild
A00097	23.12	26.2843	wild
A00144	22.12	26.4889	wild
A00319	19.41	24.0913	wild
A00388	19.28	22.4641	wild
A00774	12.2	19.8531	wild
A00774	19.04	21.7261	wild
A00985	19.02	23.2213	wild
A01376	16.04	25.5921	wild
A01396	16.03	23.0146	wild
A01833	18.02	23.0786	wild
A02168	0.86	0.86	wild
A02168	11.99	19.194	wild
A02580	17.04	25.6782	wild
A03083	0.87	1.89674	wild
A03083	6.14	15.1966	wild
A03083	11.99	19.6763	wild
A03260	6.05	14.1919	wild
A03354	15.02	21.8243	wild
A03374	0.9	2.84534	wild
A03374	6.04	14.6477	wild
A03407	0.9	1.9197	wild
A03407	6.05	14.7639	wild
A03407	12.22	18.6741	wild
Bruno	16.83	23.4007	zoo
E08115	14.02	22.7352	wild
E10399	12.02	22.5232	wild
E12630	10.01	17.2898	wild
Emil	16.76	27.2348	zoo
Engu	13.72	27.86	zoo
Falk	29.33	35.1486	zoo
Ferdinand	12.85	24.1504	zoo
Jeremy	11.77	24.22	zoo
KIN-BDM-2013-E-335	9.05	18.0405	wild
KIN-BDM-2014-E-891	7.97	17.8526	wild
KIN-BDM-2017-E-654	5.1	14.3035	wild
KIN-BDM-2017-E-706	5.02	13.9023	wild
KIN-BDM-2018-E-565	3.99	13.13	wild
KIN-BDM-2018-E-569	3.98	17.0782	wild
LP97010	24.41	28.713	zoo
LP97019	24.39	30.2367	zoo
LP97031	24.38	28.4271	zoo
LP97071	35.2	35.2	zoo
LP97078	28.61	33.5179	zoo
LP97090	16.96	25.4133	zoo
LP97091	16.55	22.5465	zoo
LP97098	13.51	22.8933	zoo
LP97100	13.47	27.0847	zoo
LP97104	12.45	22.5871	zoo
LP97114	9.51	22.3654	zoo
LP97115	9.48	24.8205	zoo
LP97116	8.53	22.1603	zoo
LP97119	8.12	19.6027	zoo
LP97120	7.55	16.3522	zoo
LP97123	6.57	18.3411	zoo
LP97126	5.96	22.3766	zoo
LP97136	3.42	13.4262	zoo
LP97139	2.53	10.2349	zoo
LP97141	2.51	13.7871	zoo
Nils	7.48	20.3963	zoo
Noah	7.72	20.3191	zoo
Quintus	4.83	18.5972	zoo
Seppi	25.85	30.1412	zoo
Confidence interval data
name	age	lower	upper	origin
A00000	23.12	25.1352	26.7932	wild
A00017	23.12	25.1352	26.7932	wild
A00097	23.12	25.1352	26.7932	wild
A00144	22.12	24.8214	26.4509	wild
A00319	19.41	23.8914	25.442	wild
A00388	19.28	23.8434	25.3902	wild
A00774	12.2	20.5467	21.8973	wild
A00774	19.04	23.7541	25.2937	wild
A00985	19.02	23.7466	25.2857	wild
A01376	16.04	22.5262	23.9778	wild
A01396	16.03	22.5217	23.973	wild
A01833	18.02	23.3607	24.8702	wild
A02168	0.86	0.148764	2.94516	wild
A02168	11.99	20.4202	21.7662	wild
A02580	17.04	22.9603	24.441	wild
A03083	0.87	0.239946	3.0255	wild
A03083	6.14	15.4474	16.8097	wild
A03083	11.99	20.4202	21.7662	wild
A03260	6.05	15.3356	16.7025	wild
A03354	15.02	22.0533	23.4759	wild
A03374	0.9	0.507298	3.26112	wild
A03374	6.04	15.3231	16.6904	wild
A03407	0.9	0.507298	3.26112	wild
A03407	6.05	15.3356	16.7025	wild
A03407	12.22	20.5587	21.9097	wild
Bruno	16.83	25.5048	26.9817	zoo
E08115	14.02	21.5559	22.9511	wild
E10399	12.02	20.4384	21.7851	wild
E12630	10.01	19.0977	20.4109	wild
Emil	16.76	25.4745	26.9501	zoo
Engu	13.72	24.0158	25.4394	zoo
Falk	29.33	29.4866	31.2407	zoo
Ferdinand	12.85	23.5351	24.9482	zoo
Jeremy	11.77	22.8882	24.2926	zoo
KIN-BDM-2013-E-335	9.05	18.3531	19.6597	wild
KIN-BDM-2014-E-891	7.97	17.4082	18.7192	wild
KIN-BDM-2017-E-654	5.1	14.0365	15.4672	wild
KIN-BDM-2017-E-706	5.02	13.9158	15.3534	wild
KIN-BDM-2018-E-565	3.99	12.1535	13.7087	wild
KIN-BDM-2018-E-569	3.98	12.1341	13.6908	wild
LP97010	24.41	28.1793	29.8237	zoo
LP97019	24.39	28.1735	29.8174	zoo
LP97031	24.38	28.1706	29.8143	zoo
LP97071	35.2	30.7785	32.6555	zoo
LP97078	28.61	29.3101	31.0485	zoo
LP97090	16.96	25.5605	27.0401	zoo
LP97091	16.55	25.3831	26.8545	zoo
LP97098	13.51	23.9028	25.3236	zoo
LP97100	13.47	23.881	25.3014	zoo
LP97104	12.45	23.3024	24.7117	zoo
LP97114	9.51	21.3043	22.7132	zoo
LP97115	9.48	21.2807	22.69	zoo
LP97116	8.53	20.4894	21.9145	zoo
LP97119	8.12	20.1189	21.5543	zoo
LP97120	7.55	19.5697	21.0237	zoo
LP97123	6.57	18.5153	20.0152	zoo
LP97126	5.96	17.7726	19.3123	zoo
LP97136	3.42	13.4909	15.3534	zoo
LP97139	2.53	11.1426	13.2297	zoo
LP97141	2.51	11.0806	13.1739	zoo
Nils	7.48	19.4992	20.9559	zoo
Noah	7.72	19.7379	21.1858	zoo
Quintus	4.83	16.1606	17.8052	zoo
Seppi	25.85	28.5882	30.2652	zoo
Fit line coefficients
	wild	zoo
intercept	2.6658	5.30037
slope	7.41822	7.41822

## Sheet: Figure 1D
Figure 1D
name	origin	eaa
A00000	wild	-0.690973
A00017	wild	2.41226
A00097	wild	0.523039
A00144	wild	1.39558
A00319	wild	0.0988685
A00388	wild	-1.20616
A00774	wild	-1.43828
A00774	wild	-2.73005
A00985	wild	-0.686223
A01376	wild	2.94673
A01396	wild	0.375831
A01833	wild	-0.822502
A02168	wild	-0.228124
A02168	wild	-0.952658
A02580	wild	1.10833
A03083	wild	0.0613236
A03083	wild	-1.33939
A03083	wild	-1.8243
A03260	wild	-1.89647
A03354	wild	-0.188938
A03374	wild	0.48801
A03374	wild	-1.09046
A03407	wild	0.103213
A03407	wild	-1.39025
A03407	wild	-2.35713
Bruno	zoo	-0.545853
E08115	wild	1.78333
E10399	wild	2.02756
E12630	wild	-1.43518
Emil	zoo	2.03465
Engu	zoo	3.737
Falk	zoo	5.93418
Ferdinand	zoo	0.650506
Jeremy	zoo	1.43895
KIN-BDM-2013-E-335	wild	-0.0736092
KIN-BDM-2014-E-891	wild	0.692553
KIN-BDM-2017-E-654	wild	0.167786
KIN-BDM-2017-E-706	wild	0.70457
KIN-BDM-2018-E-565	wild	0.74936
KIN-BDM-2018-E-569	wild	4.71236
LP97010	zoo	2.42326
LP97019	zoo	3.61877
LP97031	zoo	3.09289
LP97071	zoo	5.51303
LP97078	zoo	5.43817
LP97090	zoo	0.79429
LP97091	zoo	-0.111099
LP97098	zoo	0.790946
LP97100	zoo	4.45598
LP97104	zoo	1.48893
LP97114	zoo	2.12383
LP97115	zoo	4.73569
LP97116	zoo	3.27015
LP97119	zoo	1.67313
LP97120	zoo	-1.03178
LP97123	zoo	1.91709
LP97126	zoo	6.07085
LP97136	zoo	2.32618
LP97139	zoo	1.63
LP97141	zoo	5.04199
Nils	zoo	2.1255
Noah	zoo	2.76236
Quintus	zoo	3.91095
Seppi	zoo	1.72666

## Sheet: Figure 1E
Figure 1E
age	survival	lower	upper	origin
4.0137	0.999613	0.998851	1	Wild
4.02	0.999613	0.998851	1	Wild
4.03	0.999613	0.998851	1	Wild
4.04	0.999613	0.998851	1	Wild
4.05	0.999613	0.998851	1	Wild
4.0602	0.999533	0.998695	1	Wild
4.11	0.999141	0.998004	1	Wild
4.12	0.999141	0.998004	1	Wild
4.1862	0.99876	0.997395	1	Wild
4.1889	0.998747	0.997374	1	Wild
4.219	0.998746	0.997373	1	Wild
4.2245	0.998355	0.996782	0.999931	Wild
4.24	0.997963	0.996211	0.999717	Wild
4.2765	0.997582	0.995675	0.999494	Wild
4.2847	0.997228	0.995185	0.999275	Wild
4.3176	0.996844	0.994664	0.999029	Wild
4.3203	0.996454	0.994143	0.99877	Wild
4.3285	0.996069	0.993636	0.998508	Wild
4.345	0.995697	0.993151	0.998249	Wild
4.3504	0.99531	0.992652	0.997975	Wild
4.3532	0.99492	0.992153	0.997694	Wild
4.3696	0.994548	0.991683	0.997422	Wild
4.37	0.994548	0.991683	0.997422	Wild
4.3723	0.994196	0.991239	0.997162	Wild
4.3778	0.993816	0.990764	0.996878	Wild
4.4052	0.993432	0.990286	0.996588	Wild
4.41	0.993432	0.990286	0.996588	Wild
4.4381	0.993039	0.989801	0.996289	Wild
4.46	0.992647	0.989318	0.995987	Wild
4.47	0.992647	0.989318	0.995987	Wild
4.49	0.992647	0.989318	0.995987	Wild
4.4901	0.992267	0.988853	0.995692	Wild
4.512	0.991876	0.988377	0.995388	Wild
4.52	0.991876	0.988377	0.995388	Wild
4.5339	0.991496	0.987915	0.995089	Wild
4.5613	0.991148	0.987495	0.994814	Wild
4.5777	0.9908	0.987076	0.994539	Wild
4.5996	0.990413	0.986611	0.99423	Wild
4.73	0.99002	0.98614	0.993915	Wild
4.82	0.989627	0.985672	0.993598	Wild
4.84	0.989627	0.985672	0.993598	Wild
4.8789	0.98926	0.985235	0.993301	Wild
4.8925	0.988871	0.984774	0.992986	Wild
4.92	0.988871	0.984774	0.992986	Wild
4.94	0.988871	0.984774	0.992986	Wild
4.9528	0.988478	0.984309	0.992665	Wild
4.99	0.988478	0.984309	0.992665	Wild
5	0.988478	0.984309	0.992665	Wild
5.02	0.988478	0.984309	0.992665	Wild
5.04	0.988478	0.984309	0.992665	Wild
5.07	0.988478	0.984309	0.992665	Wild
5.1253	0.988089	0.98385	0.992347	Wild
5.1335	0.987765	0.983468	0.992081	Wild
5.1499	0.986989	0.982557	0.991441	Wild
5.1691	0.986669	0.982182	0.991175	Wild
5.1718	0.986276	0.981723	0.990849	Wild
5.1828	0.986254	0.981699	0.990831	Wild
5.1992	0.985861	0.981241	0.990504	Wild
5.21	0.985861	0.981241	0.990504	Wild
5.2156	0.985859	0.981238	0.990502	Wild
5.2485	0.985482	0.980799	0.990187	Wild
5.2539	0.985091	0.980345	0.989859	Wild
5.2594	0.984697	0.979889	0.989529	Wild
5.2704	0.984313	0.979445	0.989206	Wild
5.2758	0.983951	0.979027	0.9889	Wild
5.2813	0.983202	0.978163	0.988267	Wild
5.2841	0.982423	0.977269	0.987605	Wild
5.2895	0.982036	0.976825	0.987276	Wild
5.2923	0.981674	0.976409	0.986966	Wild
5.2977	0.980509	0.975079	0.985969	Wild
5.306	0.979759	0.974225	0.985325	Wild
5.3114	0.979366	0.973779	0.984986	Wild
5.3142	0.978989	0.97335	0.984661	Wild
5.3169	0.978597	0.972906	0.984322	Wild
5.3279	0.977858	0.972068	0.983682	Wild
5.3388	0.977464	0.971623	0.983341	Wild
5.3415	0.975641	0.969567	0.981753	Wild
5.3443	0.975264	0.969143	0.981424	Wild
5.3498	0.974084	0.967817	0.980391	Wild
5.35	0.97369	0.967375	0.980045	Wild
5.3552	0.973301	0.966939	0.979704	Wild
5.358	0.972911	0.966504	0.979361	Wild
5.3634	0.971743	0.965198	0.978333	Wild
5.3662	0.971353	0.964762	0.977988	Wild
5.3717	0.970969	0.964334	0.97765	Wild
5.3771	0.970576	0.963896	0.977302	Wild
5.3799	0.970182	0.963457	0.976954	Wild
5.4018	0.969789	0.96302	0.976606	Wild
5.4045	0.969019	0.962164	0.975924	Wild
5.41	0.968238	0.961296	0.97523	Wild
5.4155	0.967861	0.960878	0.974896	Wild
5.4182	0.967468	0.960442	0.974546	Wild
5.42	0.967468	0.960442	0.974546	Wild
5.4264	0.967079	0.960011	0.9742	Wild
5.4319	0.966695	0.959586	0.973858	Wild
5.4346	0.966302	0.95915	0.973507	Wild
5.4456	0.965915	0.958722	0.973162	Wild
5.4511	0.965531	0.958297	0.97282	Wild
5.4565	0.965172	0.957901	0.972499	Wild
5.4784	0.964781	0.957468	0.97215	Wild
5.4867	0.964389	0.957035	0.971799	Wild
5.49	0.963995	0.9566	0.971446	Wild
5.5003	0.963636	0.956204	0.971125	Wild
5.5031	0.963244	0.955773	0.970775	Wild
5.5086	0.962852	0.95534	0.970423	Wild
5.514	0.962468	0.954918	0.970079	Wild
5.5222	0.961683	0.954053	0.969374	Wild
5.5387	0.96129	0.953621	0.969021	Wild
5.54	0.960896	0.953188	0.968667	Wild
5.5469	0.960503	0.952756	0.968314	Wild
5.5496	0.96011	0.952324	0.96796	Wild
5.5578	0.959718	0.951894	0.967607	Wild
5.5606	0.959335	0.951474	0.967262	Wild
5.5743	0.958944	0.951044	0.966909	Wild
5.5797	0.958588	0.950654	0.966588	Wild
5.58	0.958194	0.950222	0.966233	Wild
5.5825	0.957407	0.94936	0.965522	Wild
5.5907	0.956623	0.948502	0.964814	Wild
5.5989	0.956268	0.948113	0.964493	Wild
5.6044	0.955875	0.947683	0.964137	Wild
5.6208	0.955492	0.947264	0.963791	Wild
5.6263	0.9551	0.946836	0.963436	Wild
5.63	0.954706	0.946406	0.963079	Wild
5.66	0.954312	0.945976	0.962722	Wild
5.67	0.953919	0.945546	0.962365	Wild
5.6783	0.953544	0.945137	0.962025	Wild
5.7331	0.953158	0.944716	0.961675	Wild
5.7467	0.952769	0.944292	0.961322	Wild
5.7632	0.952375	0.943863	0.960964	Wild
5.8097	0.952145	0.943612	0.960756	Wild
5.8152	0.951754	0.943186	0.9604	Wild
5.83	0.951754	0.943186	0.9604	Wild
5.8535	0.951381	0.94278	0.960061	Wild
5.8563	0.951166	0.942545	0.959865	Wild
5.87	0.950772	0.942116	0.959507	Wild
5.9493	0.950427	0.941741	0.959193	Wild
5.9603	0.950253	0.941552	0.959035	Wild
5.97	0.950253	0.941552	0.959035	Wild
5.974	0.949872	0.941137	0.958688	Wild
6.05	0.949478	0.940708	0.958329	Wild
6.06	0.949084	0.94028	0.95797	Wild
6.14	0.948689	0.939851	0.95761	Wild
6.1629	0.948296	0.939424	0.957252	Wild
6.1656	0.948218	0.939339	0.957181	Wild
6.1903	0.94818	0.939298	0.957146	Wild
6.1958	0.948148	0.939264	0.957117	Wild
6.1985	0.948135	0.939249	0.957105	Wild
6.204	0.948116	0.939228	0.957088	Wild
6.2067	0.9481	0.939211	0.957073	Wild
6.2094	0.948088	0.939198	0.957062	Wild
6.2122	0.948068	0.939176	0.957044	Wild
6.2149	0.948052	0.939159	0.957029	Wild
6.2177	0.948049	0.939155	0.957026	Wild
6.2286	0.947656	0.938728	0.956668	Wild
6.2368	0.947266	0.938305	0.956313	Wild
6.2478	0.946882	0.937887	0.955962	Wild
6.25	0.946882	0.937887	0.955962	Wild
6.256	0.946484	0.937455	0.9556	Wild
6.2779	0.946155	0.937098	0.9553	Wild
6.2806	0.945783	0.936694	0.95496	Wild
6.2834	0.945386	0.936264	0.954598	Wild
6.2916	0.944218	0.934997	0.953531	Wild
6.2943	0.943823	0.934568	0.953169	Wild
6.31	0.943823	0.934568	0.953169	Wild
6.3107	0.943425	0.934137	0.952805	Wild
6.319	0.943027	0.933706	0.952441	Wild
6.3244	0.942643	0.93329	0.952089	Wild
6.3272	0.942247	0.932861	0.951727	Wild
6.3299	0.941452	0.932001	0.950999	Wild
6.3326	0.940679	0.931164	0.95029	Wild
6.3354	0.940282	0.930735	0.949926	Wild
6.3463	0.939491	0.92988	0.949201	Wild
6.36	0.939093	0.92945	0.948836	Wild
6.3682	0.938051	0.928325	0.947879	Wild
6.3737	0.937658	0.927901	0.947519	Wild
6.3792	0.93726	0.927471	0.947153	Wild
6.38	0.936861	0.927041	0.946786	Wild
6.3819	0.936465	0.926613	0.946421	Wild
6.3847	0.935671	0.925756	0.945691	Wild
6.3984	0.935274	0.925329	0.945326	Wild
6.4011	0.934884	0.924909	0.944968	Wild
6.4066	0.934168	0.924137	0.944308	Wild
6.4093	0.933785	0.923724	0.943955	Wild
6.412	0.933387	0.923296	0.943589	Wild
6.42	0.933387	0.923296	0.943589	Wild
6.4203	0.933071	0.922955	0.943297	Wild
6.43	0.932672	0.922525	0.94293	Wild
6.4312	0.932282	0.922106	0.942571	Wild
6.4367	0.931884	0.921678	0.942204	Wild
6.4394	0.931117	0.920852	0.941496	Wild
6.44	0.930718	0.920423	0.941128	Wild
6.4449	0.930404	0.920086	0.940838	Wild
6.4504	0.930011	0.919663	0.940475	Wild
6.4559	0.929627	0.919251	0.940121	Wild
6.4641	0.928841	0.918406	0.939395	Wild
6.4832	0.928444	0.917979	0.939028	Wild
6.486	0.927282	0.916731	0.937954	Wild
6.4887	0.926892	0.916313	0.937593	Wild
6.4914	0.926494	0.915885	0.937225	Wild
6.4942	0.926095	0.915458	0.936856	Wild
6.5133	0.925699	0.915032	0.936489	Wild
6.5298	0.925393	0.914704	0.936206	Wild
6.53	0.925393	0.914704	0.936206	Wild
6.5325	0.924215	0.913441	0.935116	Wild
6.5352	0.923113	0.91226	0.934095	Wild
6.55	0.922714	0.911833	0.933725	Wild
6.5572	0.921935	0.910999	0.933003	Wild
6.56	0.921536	0.910571	0.932633	Wild
6.5708	0.921169	0.910178	0.932293	Wild
6.5763	0.92078	0.909762	0.931932	Wild
6.59	0.920381	0.909335	0.931562	Wild
6.5927	0.919585	0.908483	0.930823	Wild
6.5955	0.91883	0.907675	0.930122	Wild
6.5982	0.918447	0.907266	0.929766	Wild
6.601	0.91805	0.906842	0.929398	Wild
6.6037	0.917655	0.906418	0.92903	Wild
6.6092	0.916874	0.905584	0.928304	Wild
6.62	0.916874	0.905584	0.928304	Wild
6.6201	0.916475	0.905158	0.927934	Wild
6.6229	0.916077	0.904733	0.927564	Wild
6.6256	0.915785	0.904421	0.927292	Wild
6.694	0.915393	0.904002	0.926927	Wild
6.7077	0.914995	0.903577	0.926557	Wild
6.7159	0.914598	0.903153	0.926188	Wild
6.7296	0.914202	0.90273	0.92582	Wild
6.7406	0.913821	0.902323	0.925465	Wild
6.7652	0.913557	0.902042	0.92522	Wild
6.7844	0.913196	0.901657	0.924884	Wild
6.8008	0.912561	0.900979	0.924292	Wild
6.8063	0.912169	0.90056	0.923927	Wild
6.81	0.912169	0.90056	0.923927	Wild
6.8255	0.911924	0.900299	0.923699	Wild
6.8419	0.911682	0.900041	0.923473	Wild
6.8474	0.910889	0.899195	0.922734	Wild
6.8528	0.910494	0.898774	0.922366	Wild
6.8556	0.910256	0.89852	0.922145	Wild
6.8857	0.909867	0.898106	0.921782	Wild
6.89	0.909867	0.898106	0.921782	Wild
6.92	0.909467	0.89768	0.921409	Wild
6.924	0.90868	0.896841	0.920675	Wild
6.94	0.90828	0.896415	0.920302	Wild
6.95	0.90828	0.896415	0.920302	Wild
6.9541	0.907882	0.89599	0.919931	Wild
6.98	0.907882	0.89599	0.919931	Wild
7.02	0.907482	0.895565	0.919558	Wild
7.04	0.907482	0.895565	0.919558	Wild
7.0472	0.907093	0.895151	0.919195	Wild
7.0719	0.906701	0.894733	0.918829	Wild
7.0773	0.906313	0.89432	0.918466	Wild
7.12	0.905913	0.893894	0.918093	Wild
7.1239	0.905826	0.893801	0.918012	Wild
7.1431	0.905757	0.893729	0.917948	Wild
7.154	0.905304	0.893246	0.917525	Wild
7.1567	0.905247	0.893185	0.917471	Wild
7.1595	0.905192	0.893126	0.91742	Wild
7.1677	0.905146	0.893078	0.917377	Wild
7.1759	0.905106	0.893036	0.91734	Wild
7.1786	0.905071	0.892998	0.917307	Wild
7.1814	0.904969	0.892889	0.917212	Wild
7.1841	0.904937	0.892856	0.917182	Wild
7.1869	0.904822	0.892733	0.917075	Wild
7.1896	0.904795	0.892705	0.91705	Wild
7.1923	0.904747	0.892654	0.917005	Wild
7.1951	0.904642	0.892542	0.916907	Wild
7.1978	0.904491	0.89238	0.916765	Wild
7.2005	0.904458	0.892346	0.916735	Wild
7.2033	0.904375	0.892257	0.916657	Wild
7.206	0.904268	0.892144	0.916558	Wild
7.2088	0.904202	0.892073	0.916496	Wild
7.2115	0.904122	0.891988	0.916421	Wild
7.2142	0.904038	0.891898	0.916343	Wild
7.217	0.903983	0.89184	0.916292	Wild
7.2197	0.903551	0.891379	0.915889	Wild
7.2334	0.903191	0.890995	0.915554	Wild
7.2553	0.902772	0.890548	0.915164	Wild
7.258	0.902361	0.89011	0.914781	Wild
7.2663	0.901945	0.889666	0.914393	Wild
7.2745	0.901527	0.889221	0.914004	Wild
7.2772	0.901112	0.888778	0.913617	Wild
7.2799	0.900705	0.888345	0.913238	Wild
7.2827	0.899471	0.88703	0.912087	Wild
7.2854	0.898636	0.886141	0.911308	Wild
7.2882	0.897801	0.885252	0.910529	Wild
7.2936	0.896572	0.883943	0.909381	Wild
7.2964	0.895738	0.883056	0.908603	Wild
7.2991	0.894518	0.881759	0.907463	Wild
7.3018	0.893294	0.880457	0.906319	Wild
7.3101	0.892474	0.879586	0.905552	Wild
7.3155	0.891644	0.878703	0.904776	Wild
7.3238	0.890808	0.877815	0.903993	Wild
7.3265	0.889971	0.876926	0.90321	Wild
7.33	0.889971	0.876926	0.90321	Wild
7.332	0.889204	0.876112	0.902492	Wild
7.3347	0.888787	0.875669	0.902101	Wild
7.3402	0.888368	0.875224	0.901709	Wild
7.3429	0.887949	0.874779	0.901317	Wild
7.3457	0.887537	0.874343	0.900931	Wild
7.3484	0.887119	0.873898	0.900539	Wild
7.3539	0.886293	0.873023	0.899766	Wild
7.3621	0.885456	0.872134	0.898981	Wild
7.3648	0.884631	0.871259	0.898208	Wild
7.3676	0.884214	0.870818	0.897817	Wild
7.3703	0.883796	0.870374	0.897425	Wild
7.373	0.882959	0.869487	0.89664	Wild
7.3758	0.882553	0.869057	0.896259	Wild
7.3785	0.882134	0.868613	0.895866	Wild
7.3812	0.881728	0.868183	0.895485	Wild
7.3867	0.881313	0.867743	0.895095	Wild
7.3895	0.880475	0.866856	0.894309	Wild
7.39	0.880475	0.866856	0.894309	Wild
7.3949	0.879638	0.865969	0.893523	Wild
7.4004	0.879222	0.865529	0.893132	Wild
7.4031	0.878388	0.864645	0.892349	Wild
7.4059	0.87797	0.864203	0.891956	Wild
7.4086	0.877551	0.86376	0.891563	Wild
7.4114	0.877132	0.863317	0.891169	Wild
7.4223	0.876715	0.862875	0.890777	Wild
7.4333	0.875877	0.861988	0.889989	Wild
7.4442	0.875484	0.861573	0.88962	Wild
7.4524	0.875066	0.861131	0.889227	Wild
7.4606	0.874647	0.860688	0.888833	Wild
7.4634	0.874236	0.860253	0.888447	Wild
7.4661	0.873	0.858946	0.887284	Wild
7.47	0.873	0.858946	0.887284	Wild
7.4743	0.872582	0.858504	0.886891	Wild
7.4853	0.871745	0.857619	0.886103	Wild
7.4962	0.871326	0.857176	0.885708	Wild
7.5017	0.870117	0.855899	0.88457	Wild
7.5044	0.869698	0.855457	0.884176	Wild
7.5154	0.869279	0.855014	0.883782	Wild
7.5181	0.86886	0.854571	0.883387	Wild
7.5264	0.868441	0.854129	0.882992	Wild
7.5318	0.868036	0.853701	0.882611	Wild
7.5346	0.8672	0.852819	0.881824	Wild
7.54	0.866371	0.851944	0.881042	Wild
7.55	0.865951	0.851501	0.880647	Wild
7.551	0.86554	0.851067	0.880259	Wild
7.5537	0.864821	0.850309	0.879582	Wild
7.5647	0.864402	0.849867	0.879187	Wild
7.5702	0.863992	0.849433	0.878799	Wild
7.5784	0.863164	0.84856	0.878019	Wild
7.5811	0.862745	0.848118	0.877624	Wild
7.5866	0.861922	0.847251	0.876848	Wild
7.5893	0.861597	0.846908	0.876541	Wild
7.5921	0.861178	0.846466	0.876145	Wild
7.5975	0.860369	0.845613	0.875382	Wild
7.603	0.85995	0.845172	0.874987	Wild
7.6057	0.859211	0.844393	0.874289	Wild
7.6222	0.8588	0.84396	0.873901	Wild
7.6249	0.858411	0.84355	0.873534	Wild
7.6331	0.858095	0.843217	0.873235	Wild
7.6386	0.857675	0.842775	0.872839	Wild
7.6824	0.857265	0.842342	0.872451	Wild
7.6879	0.856849	0.841904	0.872058	Wild
7.6906	0.856433	0.841467	0.871666	Wild
7.6934	0.856046	0.841059	0.8713	Wild
7.707	0.85563	0.840621	0.870907	Wild
7.71	0.85521	0.840179	0.87051	Wild
7.73	0.85521	0.840179	0.87051	Wild
7.7372	0.854799	0.839746	0.870122	Wild
7.7399	0.853966	0.838869	0.869334	Wild
7.7426	0.853546	0.838427	0.868937	Wild
7.7509	0.853126	0.837986	0.868541	Wild
7.7563	0.852708	0.837545	0.868145	Wild
7.7673	0.852297	0.837113	0.867757	Wild
7.78	0.851877	0.836671	0.867359	Wild
7.7837	0.851457	0.836229	0.866962	Wild
7.7864	0.850238	0.834947	0.865809	Wild
7.7919	0.849852	0.834541	0.865444	Wild
7.81	0.849432	0.834099	0.865047	Wild
7.8111	0.849047	0.833694	0.864682	Wild
7.8138	0.848627	0.833253	0.864285	Wild
7.822	0.847804	0.832387	0.863506	Wild
7.8248	0.846967	0.831508	0.862714	Wild
7.833	0.846547	0.831067	0.862316	Wild
7.8357	0.846127	0.830625	0.861919	Wild
7.8467	0.845708	0.830185	0.861522	Wild
7.8494	0.84487	0.829304	0.860728	Wild
7.8522	0.84403	0.828422	0.859932	Wild
7.8631	0.843611	0.827982	0.859536	Wild
7.8658	0.842808	0.827138	0.858775	Wild
7.8877	0.842388	0.826697	0.858377	Wild
7.8905	0.841968	0.826256	0.857979	Wild
7.9014	0.841549	0.825816	0.857582	Wild
7.9179	0.841133	0.825379	0.857187	Wild
7.94	0.840713	0.824938	0.856789	Wild
7.95	0.840713	0.824938	0.856789	Wild
7.9644	0.840293	0.824497	0.856391	Wild
7.9781	0.839914	0.8241	0.856032	Wild
8.0082	0.839495	0.82366	0.855634	Wild
8.02	0.839074	0.823218	0.855236	Wild
8.03	0.838654	0.822777	0.854837	Wild
8.08	0.838234	0.822336	0.854439	Wild
8.1	0.837814	0.821895	0.85404	Wild
8.115	0.837394	0.821455	0.853642	Wild
8.14	0.836974	0.821014	0.853243	Wild
8.16	0.836553	0.820573	0.852845	Wild
8.167	0.836134	0.820133	0.852447	Wild
8.1697	0.836082	0.820079	0.852397	Wild
8.1725	0.835982	0.819974	0.852302	Wild
8.1752	0.835934	0.819924	0.852257	Wild
8.1862	0.835866	0.819853	0.852193	Wild
8.1916	0.835782	0.819764	0.852113	Wild
8.1971	0.835692	0.81967	0.852028	Wild
8.1999	0.835633	0.819608	0.851972	Wild
8.2026	0.835599	0.819573	0.851939	Wild
8.2053	0.8355	0.819468	0.851845	Wild
8.2081	0.835008	0.818952	0.851379	Wild
8.2108	0.834529	0.81845	0.850925	Wild
8.2136	0.833636	0.817512	0.850077	Wild
8.2163	0.833605	0.81748	0.850048	Wild
8.219	0.833587	0.817462	0.850031	Wild
8.2245	0.833155	0.817007	0.849621	Wild
8.2272	0.832722	0.816553	0.849211	Wild
8.2574	0.832311	0.816121	0.848821	Wild
8.2656	0.83145	0.815218	0.848005	Wild
8.2683	0.830173	0.813878	0.846794	Wild
8.271	0.829741	0.813425	0.846384	Wild
8.2738	0.828897	0.81254	0.845584	Wild
8.282	0.828466	0.812087	0.845175	Wild
8.2847	0.828055	0.811656	0.844784	Wild
8.2875	0.826762	0.8103	0.843558	Wild
8.2902	0.825919	0.809417	0.842758	Wild
8.293	0.825083	0.80854	0.841964	Wild
8.3012	0.824651	0.808088	0.841554	Wild
8.3066	0.824241	0.807657	0.841164	Wild
8.3094	0.822536	0.805871	0.839546	Wild
8.3121	0.821288	0.804564	0.83836	Wild
8.3149	0.820855	0.80411	0.837949	Wild
8.3176	0.820424	0.803658	0.837539	Wild
8.3203	0.81962	0.802817	0.836775	Wild
8.3258	0.819188	0.802365	0.836365	Wild
8.3285	0.817897	0.801013	0.835137	Wild
8.3313	0.817032	0.800108	0.834315	Wild
8.334	0.816192	0.799228	0.833516	Wild
8.3368	0.815759	0.798775	0.833104	Wild
8.3422	0.815329	0.798325	0.832695	Wild
8.345	0.814498	0.797455	0.831905	Wild
8.3504	0.814067	0.797004	0.831495	Wild
8.3532	0.813637	0.796555	0.831086	Wild
8.3559	0.813206	0.796104	0.830675	Wild
8.3614	0.812354	0.795212	0.829864	Wild
8.3696	0.811921	0.79476	0.829453	Wild
8.3751	0.811493	0.794312	0.829045	Wild
8.3806	0.811061	0.79386	0.828634	Wild
8.3833	0.81064	0.79342	0.828233	Wild
8.386	0.80978	0.792521	0.827414	Wild
8.3915	0.809354	0.792076	0.827009	Wild
8.3943	0.808076	0.79074	0.825792	Wild
8.397	0.806802	0.789409	0.824579	Wild
8.4107	0.805939	0.788507	0.823757	Wild
8.4162	0.805507	0.788056	0.823345	Wild
8.4189	0.804642	0.787152	0.82252	Wild
8.4216	0.803777	0.786248	0.821696	Wild
8.4271	0.803344	0.785797	0.821284	Wild
8.4298	0.802481	0.784896	0.820461	Wild
8.4435	0.802049	0.784444	0.820049	Wild
8.45	0.801616	0.783992	0.819636	Wild
8.4572	0.801184	0.783541	0.819224	Wild
8.4654	0.799887	0.782187	0.817988	Wild
8.4682	0.799455	0.781736	0.817576	Wild
8.4736	0.79859	0.780834	0.816751	Wild
8.4846	0.79774	0.779946	0.81594	Wild
8.4873	0.797307	0.779495	0.815527	Wild
8.4901	0.796467	0.778618	0.814725	Wild
8.501	0.795256	0.777355	0.81357	Wild
8.5038	0.794837	0.776917	0.813169	Wild
8.512	0.793543	0.775569	0.811935	Wild
8.5175	0.793113	0.775119	0.811523	Wild
8.5229	0.792682	0.77467	0.811112	Wild
8.5257	0.791817	0.773769	0.810287	Wild
8.5311	0.790957	0.772872	0.809465	Wild
8.5339	0.790525	0.772422	0.809053	Wild
8.5476	0.790093	0.771972	0.808641	Wild
8.5503	0.789314	0.771159	0.807896	Wild
8.5558	0.788451	0.77026	0.807072	Wild
8.5667	0.787674	0.76945	0.806329	Wild
8.5749	0.787244	0.769002	0.805918	Wild
8.5777	0.786812	0.768552	0.805505	Wild
8.5804	0.786381	0.768103	0.805094	Wild
8.5886	0.785962	0.767667	0.804694	Wild
8.59	0.785962	0.767667	0.804694	Wild
8.5996	0.78553	0.767216	0.80428	Wild
8.6023	0.78511	0.76678	0.803879	Wild
8.6051	0.784705	0.766357	0.803492	Wild
8.6078	0.784272	0.765906	0.803078	Wild
8.61	0.784272	0.765906	0.803078	Wild
8.6215	0.783841	0.765457	0.802666	Wild
8.6242	0.783069	0.764653	0.801928	Wild
8.6489	0.782637	0.764203	0.801515	Wild
8.6626	0.782204	0.763753	0.801101	Wild
8.6735	0.781785	0.763317	0.8007	Wild
8.6762	0.781456	0.762974	0.800386	Wild
8.6954	0.781023	0.762523	0.799972	Wild
8.7009	0.780591	0.762073	0.799558	Wild
8.7146	0.77976	0.761209	0.798764	Wild
8.7173	0.779327	0.760758	0.79835	Wild
8.72	0.778894	0.760307	0.797935	Wild
8.7474	0.778492	0.759889	0.797551	Wild
8.7529	0.77806	0.759439	0.797137	Wild
8.7611	0.777627	0.758989	0.796723	Wild
8.7693	0.777194	0.758538	0.796309	Wild
8.794	0.776762	0.758089	0.795895	Wild
8.7967	0.77633	0.75764	0.795482	Wild
8.8159	0.775898	0.75719	0.795069	Wild
8.8268	0.775466	0.75674	0.794655	Wild
8.84	0.775032	0.756289	0.79424	Wild
8.8597	0.7746	0.75584	0.793826	Wild
8.87	0.7746	0.75584	0.793826	Wild
8.8706	0.774169	0.755392	0.793413	Wild
8.8734	0.773737	0.754942	0.793	Wild
8.91	0.773737	0.754942	0.793	Wild
8.9254	0.773304	0.754492	0.792585	Wild
8.9747	0.772873	0.754044	0.792173	Wild
8.9856	0.772216	0.753361	0.791544	Wild
8.9911	0.771785	0.752912	0.79113	Wild
9	0.771351	0.752462	0.790715	Wild
9.0048	0.770935	0.752029	0.790316	Wild
9.0322	0.770519	0.751597	0.789918	Wild
9.04	0.770519	0.751597	0.789918	Wild
9.07	0.770519	0.751597	0.789918	Wild
9.11	0.770086	0.751146	0.789503	Wild
9.1472	0.769653	0.750696	0.789088	Wild
9.15	0.769219	0.750246	0.788672	Wild
9.1636	0.768792	0.749802	0.788263	Wild
9.1663	0.768728	0.749735	0.788201	Wild
9.17	0.768294	0.749284	0.787786	Wild
9.1773	0.768194	0.749181	0.78769	Wild
9.18	0.768147	0.749132	0.787645	Wild
9.1855	0.768068	0.749049	0.787569	Wild
9.1882	0.767995	0.748974	0.787499	Wild
9.191	0.767831	0.748804	0.787342	Wild
9.1937	0.767773	0.748743	0.787287	Wild
9.1964	0.766824	0.747757	0.786377	Wild
9.1992	0.766801	0.747733	0.786355	Wild
9.2019	0.766324	0.747238	0.785898	Wild
9.2047	0.765823	0.746717	0.785418	Wild
9.2074	0.765757	0.746648	0.785355	Wild
9.2101	0.765676	0.746564	0.785277	Wild
9.2129	0.765633	0.746519	0.785236	Wild
9.2156	0.765547	0.74643	0.785154	Wild
9.2183	0.765502	0.746383	0.785111	Wild
9.2402	0.765049	0.745911	0.784677	Wild
9.2567	0.764595	0.74544	0.784244	Wild
9.2594	0.763239	0.744028	0.782945	Wild
9.2704	0.762787	0.743558	0.782513	Wild
9.2868	0.761902	0.742637	0.781666	Wild
9.2923	0.761449	0.742166	0.781233	Wild
9.295	0.760564	0.741246	0.780386	Wild
9.2977	0.760111	0.740774	0.779952	Wild
9.306	0.759664	0.740309	0.779524	Wild
9.3087	0.759266	0.739896	0.779143	Wild
9.3114	0.758813	0.739424	0.778709	Wild
9.3142	0.75837	0.738964	0.778285	Wild
9.3169	0.757918	0.738494	0.777853	Wild
9.3196	0.757469	0.738027	0.777422	Wild
9.3224	0.757026	0.737567	0.776999	Wild
9.3251	0.756573	0.737096	0.776564	Wild
9.3279	0.75567	0.736157	0.775699	Wild
9.3333	0.755216	0.735685	0.775265	Wild
9.3361	0.754773	0.735226	0.774841	Wild
9.3388	0.753866	0.734283	0.773971	Wild
9.3415	0.753423	0.733823	0.773547	Wild
9.3443	0.752065	0.732412	0.772246	Wild
9.347	0.751611	0.731941	0.771811	Wild
9.3525	0.751169	0.731481	0.771387	Wild
9.3607	0.749375	0.729618	0.769667	Wild
9.3634	0.748921	0.729147	0.769232	Wild
9.3662	0.748468	0.728676	0.768797	Wild
9.3689	0.748016	0.728207	0.768364	Wild
9.3744	0.747109	0.727266	0.767494	Wild
9.3771	0.746656	0.726795	0.767059	Wild
9.3799	0.745762	0.725868	0.766202	Wild
9.38	0.745762	0.725868	0.766202	Wild
9.3908	0.744856	0.724927	0.765333	Wild
9.3936	0.744402	0.724456	0.764898	Wild
9.3963	0.743949	0.723986	0.764463	Wild
9.399	0.7435	0.72352	0.764032	Wild
9.4018	0.743048	0.723051	0.763598	Wild
9.41	0.742594	0.72258	0.763162	Wild
9.4182	0.74214	0.722109	0.762727	Wild
9.4237	0.741693	0.721646	0.762298	Wild
9.4292	0.741241	0.721176	0.761863	Wild
9.43	0.741241	0.721176	0.761863	Wild
9.4319	0.740787	0.720706	0.761428	Wild
9.4346	0.740333	0.720235	0.760992	Wild
9.4401	0.739426	0.719295	0.760122	Wild
9.4428	0.738974	0.718825	0.759688	Wild
9.4456	0.73852	0.718355	0.759252	Wild
9.4483	0.738067	0.717885	0.758816	Wild
9.4511	0.737681	0.717485	0.758446	Wild
9.4565	0.736775	0.716545	0.757575	Wild
9.4648	0.73639	0.716147	0.757206	Wild
9.4702	0.735506	0.71523	0.756357	Wild
9.4894	0.735077	0.714785	0.755945	Wild
9.4921	0.734624	0.714316	0.75551	Wild
9.4949	0.734171	0.713846	0.755074	Wild
9.4976	0.733792	0.713453	0.75471	Wild
9.5003	0.732885	0.712514	0.753839	Wild
9.5058	0.732431	0.712044	0.753403	Wild
9.5086	0.731549	0.71113	0.752555	Wild
9.5195	0.731096	0.71066	0.752119	Wild
9.5305	0.730666	0.710215	0.751706	Wild
9.5332	0.730212	0.709745	0.75127	Wild
9.5359	0.729759	0.709275	0.750834	Wild
9.5387	0.729306	0.708806	0.750399	Wild
9.5414	0.728399	0.707867	0.749526	Wild
9.5496	0.727125	0.706548	0.748302	Wild
9.5524	0.726675	0.706082	0.747868	Wild
9.5551	0.726245	0.705637	0.747456	Wild
9.5578	0.725793	0.705168	0.74702	Wild
9.5606	0.72534	0.7047	0.746585	Wild
9.5633	0.724433	0.703761	0.745712	Wild
9.5661	0.723158	0.702441	0.744485	Wild
9.5743	0.722711	0.701979	0.744055	Wild
9.5825	0.721808	0.701045	0.743187	Wild
9.5852	0.721068	0.700279	0.742475	Wild
9.588	0.720614	0.699809	0.742038	Wild
9.59	0.720614	0.699809	0.742038	Wild
9.5907	0.720161	0.69934	0.741601	Wild
9.5934	0.71927	0.698419	0.740744	Wild
9.5962	0.718816	0.697949	0.740307	Wild
9.5989	0.718362	0.697479	0.73987	Wild
9.6	0.717907	0.697009	0.739432	Wild
9.6044	0.71655	0.695605	0.738125	Wild
9.6126	0.716103	0.695143	0.737695	Wild
9.6235	0.71574	0.694768	0.737346	Wild
9.6263	0.715294	0.694306	0.736916	Wild
9.6454	0.714841	0.693838	0.736479	Wild
9.67	0.714386	0.693368	0.736041	Wild
9.6701	0.713934	0.6929	0.735606	Wild
9.6756	0.713482	0.692433	0.735171	Wild
9.6783	0.71303	0.691966	0.734736	Wild
9.6947	0.712144	0.69105	0.733881	Wild
9.7139	0.711703	0.690595	0.733457	Wild
9.7194	0.71125	0.690127	0.733021	Wild
9.72	0.710796	0.689657	0.732583	Wild
9.7303	0.709448	0.688265	0.731284	Wild
9.7385	0.708996	0.687797	0.730848	Wild
9.744	0.708095	0.686866	0.729979	Wild
9.7769	0.707671	0.686428	0.72957	Wild
9.7796	0.70722	0.685963	0.729136	Wild
9.7933	0.70677	0.685498	0.728702	Wild
9.8015	0.706319	0.685032	0.728268	Wild
9.8042	0.705874	0.684572	0.727838	Wild
9.8289	0.705556	0.684243	0.727531	Wild
9.8371	0.705104	0.683777	0.727096	Wild
9.8563	0.70465	0.683309	0.726659	Wild
9.859	0.704197	0.68284	0.726221	Wild
9.8617	0.703743	0.682371	0.725783	Wild
9.8782	0.703442	0.682061	0.725493	Wild
9.8809	0.703142	0.681751	0.725204	Wild
9.8891	0.702845	0.681444	0.724917	Wild
9.9192	0.702563	0.681154	0.724646	Wild
9.92	0.702563	0.681154	0.724646	Wild
9.9247	0.70211	0.680686	0.724209	Wild
9.9274	0.701671	0.680232	0.723786	Wild
9.94	0.701216	0.679763	0.723347	Wild
9.9795	0.700762	0.679294	0.722909	Wild
10.0123	0.700534	0.679058	0.722688	Wild
10.0178	0.700118	0.678629	0.722287	Wild
10.0233	0.699664	0.678161	0.72185	Wild
10.04	0.699664	0.678161	0.72185	Wild
10.0561	0.699211	0.677693	0.721412	Wild
10.0643	0.698756	0.677224	0.720973	Wild
10.0972	0.698303	0.676756	0.720536	Wild
10.1164	0.697851	0.67629	0.7201	Wild
10.1191	0.697397	0.675821	0.719662	Wild
10.15	0.697397	0.675821	0.719662	Wild
10.152	0.697307	0.675728	0.719575	Wild
10.1574	0.696768	0.675172	0.719055	Wild
10.1629	0.696691	0.675093	0.71898	Wild
10.1656	0.696474	0.674869	0.718771	Wild
10.1684	0.696405	0.674797	0.718704	Wild
10.1739	0.696161	0.674546	0.718468	Wild
10.1793	0.696108	0.674491	0.718417	Wild
10.1821	0.696058	0.674439	0.718369	Wild
10.1848	0.695875	0.674251	0.718193	Wild
10.1875	0.695834	0.674208	0.718153	Wild
10.1903	0.695682	0.674051	0.718006	Wild
10.193	0.695647	0.674016	0.717973	Wild
10.1958	0.695465	0.673828	0.717797	Wild
10.1985	0.695387	0.673747	0.717721	Wild
10.2	0.694923	0.673268	0.717274	Wild
10.2012	0.694855	0.673198	0.717208	Wild
10.204	0.694761	0.673101	0.717118	Wild
10.2067	0.694561	0.672894	0.716925	Wild
10.2094	0.694381	0.672709	0.716752	Wild
10.2122	0.69427	0.672594	0.716645	Wild
10.2149	0.694153	0.672473	0.716532	Wild
10.2177	0.694094	0.672412	0.716476	Wild
10.2313	0.693603	0.671904	0.716003	Wild
10.2697	0.693163	0.671449	0.71558	Wild
10.2779	0.692691	0.67096	0.715126	Wild
10.2888	0.6922	0.670452	0.714653	Wild
10.3	0.691706	0.66994	0.714178	Wild
10.3053	0.691213	0.66943	0.713704	Wild
10.308	0.690722	0.668922	0.713231	Wild
10.3107	0.689753	0.66792	0.712299	Wild
10.3162	0.689263	0.667413	0.711828	Wild
10.3244	0.68877	0.666903	0.711353	Wild
10.3272	0.687785	0.665885	0.710405	Wild
10.3354	0.687352	0.665437	0.709988	Wild
10.3381	0.686865	0.664934	0.70952	Wild
10.3409	0.686373	0.664425	0.709046	Wild
10.3436	0.68541	0.663429	0.708119	Wild
10.3463	0.684924	0.662927	0.707651	Wild
10.3546	0.683448	0.661402	0.70623	Wild
10.3573	0.682956	0.660893	0.705755	Wild
10.36	0.682465	0.660386	0.705283	Wild
10.3628	0.681974	0.659879	0.70481	Wild
10.3682	0.681482	0.65937	0.704336	Wild
10.3765	0.680989	0.658861	0.703861	Wild
10.3792	0.680498	0.658353	0.703387	Wild
10.3819	0.680016	0.657855	0.702923	Wild
10.3929	0.679523	0.657346	0.702448	Wild
10.4038	0.679042	0.656849	0.701984	Wild
10.4066	0.678549	0.65634	0.701509	Wild
10.423	0.67806	0.655835	0.701038	Wild
10.4449	0.677635	0.655396	0.700629	Wild
10.4531	0.676652	0.654381	0.699681	Wild
10.4559	0.676159	0.653872	0.699206	Wild
10.4613	0.674686	0.652351	0.697785	Wild
10.4668	0.673704	0.651337	0.696838	Wild
10.4695	0.673211	0.650829	0.696363	Wild
10.4778	0.672718	0.65032	0.695888	Wild
10.4832	0.672226	0.649812	0.695414	Wild
10.4887	0.671734	0.649304	0.694938	Wild
10.4914	0.671241	0.648795	0.694463	Wild
10.4942	0.670748	0.648287	0.693987	Wild
10.4969	0.670255	0.647778	0.693512	Wild
10.4997	0.669764	0.647271	0.693038	Wild
10.5024	0.668361	0.645824	0.691684	Wild
10.5051	0.667868	0.645316	0.691209	Wild
10.5079	0.667375	0.644807	0.690733	Wild
10.51	0.667375	0.644807	0.690733	Wild
10.5161	0.66639	0.643791	0.689782	Wild
10.5216	0.665897	0.643283	0.689306	Wild
10.527	0.664925	0.642281	0.688368	Wild
10.5352	0.664433	0.641774	0.687893	Wild
10.538	0.66394	0.641265	0.687417	Wild
10.5435	0.663527	0.640839	0.687018	Wild
10.5462	0.662548	0.63983	0.686073	Wild
10.5489	0.661573	0.638825	0.685131	Wild
10.57	0.661079	0.638316	0.684654	Wild
10.5736	0.660586	0.637808	0.684178	Wild
10.5763	0.65912	0.636297	0.682761	Wild
10.5791	0.658159	0.635307	0.681833	Wild
10.5818	0.656693	0.633797	0.680417	Wild
10.5845	0.656286	0.633378	0.680024	Wild
10.5873	0.655806	0.632883	0.679559	Wild
10.59	0.655313	0.632375	0.679083	Wild
10.5927	0.65482	0.631867	0.678606	Wild
10.5955	0.654334	0.631367	0.678136	Wild
10.6037	0.653842	0.63086	0.677661	Wild
10.6092	0.652958	0.62995	0.676806	Wild
10.6256	0.652465	0.629442	0.676329	Wild
10.6338	0.651972	0.628935	0.675852	Wild
10.642	0.65148	0.628428	0.675377	Wild
10.6448	0.650495	0.627414	0.674424	Wild
10.653	0.650002	0.626907	0.673947	Wild
10.6585	0.649509	0.6264	0.67347	Wild
10.6612	0.649043	0.62592	0.673019	Wild
10.67	0.648548	0.625411	0.672541	Wild
10.6776	0.647667	0.624505	0.671689	Wild
10.6804	0.647188	0.624011	0.671225	Wild
10.694	0.646695	0.623504	0.670748	Wild
10.7132	0.646202	0.622997	0.670271	Wild
10.7242	0.645709	0.62249	0.669794	Wild
10.7269	0.645224	0.621991	0.669324	Wild
10.74	0.64473	0.621483	0.668846	Wild
10.7406	0.644238	0.620977	0.668369	Wild
10.7488	0.643745	0.62047	0.667892	Wild
10.7762	0.64326	0.619972	0.667423	Wild
10.7844	0.642305	0.61899	0.666499	Wild
10.7953	0.641813	0.618484	0.666022	Wild
10.809	0.641328	0.617986	0.665552	Wild
10.8145	0.64085	0.617494	0.665089	Wild
10.8255	0.640357	0.616988	0.664612	Wild
10.84	0.639863	0.61648	0.664134	Wild
10.86	0.63937	0.615973	0.663655	Wild
10.8665	0.639028	0.615622	0.663325	Wild
10.88	0.638534	0.615114	0.662846	Wild
10.89	0.638534	0.615114	0.662846	Wild
10.9	0.63804	0.614607	0.662367	Wild
10.9076	0.637548	0.6141	0.66189	Wild
10.9131	0.637055	0.613594	0.661412	Wild
10.92	0.636561	0.613087	0.660934	Wild
10.9459	0.636256	0.612774	0.660639	Wild
10.9733	0.635764	0.612268	0.660161	Wild
11.0034	0.635271	0.611762	0.659684	Wild
11.02	0.634777	0.611255	0.659205	Wild
11.0253	0.633794	0.610245	0.658252	Wild
11.0335	0.633302	0.60974	0.657775	Wild
11.04	0.633302	0.60974	0.657775	Wild
11.0527	0.632809	0.609234	0.657297	Wild
11.0801	0.632317	0.608728	0.656819	Wild
11.1348	0.632183	0.608591	0.656689	Wild
11.14	0.631689	0.608084	0.656211	Wild
11.1567	0.631589	0.607981	0.656114	Wild
11.1622	0.631496	0.607886	0.656023	Wild
11.165	0.631003	0.607379	0.655545	Wild
11.1704	0.630923	0.607297	0.655467	Wild
11.1786	0.630856	0.607228	0.655403	Wild
11.1814	0.630794	0.607164	0.655342	Wild
11.1841	0.630679	0.607047	0.655231	Wild
11.1869	0.630627	0.606993	0.65518	Wild
11.1896	0.630578	0.606943	0.655133	Wild
11.1923	0.629951	0.606299	0.654525	Wild
11.1951	0.629872	0.606218	0.654449	Wild
11.1978	0.629768	0.606111	0.654348	Wild
11.2005	0.629675	0.606016	0.654257	Wild
11.2033	0.629622	0.605962	0.654206	Wild
11.206	0.629402	0.605735	0.653993	Wild
11.2088	0.628647	0.60496	0.653262	Wild
11.2115	0.627944	0.604238	0.652581	Wild
11.2142	0.627844	0.604134	0.652483	Wild
11.217	0.627769	0.604057	0.652411	Wild
11.2197	0.627721	0.604008	0.652364	Wild
11.24	0.627188	0.60346	0.651849	Wild
11.269	0.626657	0.602913	0.651336	Wild
11.27	0.626124	0.602365	0.650821	Wild
11.2745	0.625594	0.601819	0.650309	Wild
11.2827	0.625119	0.60133	0.649848	Wild
11.2854	0.624059	0.600239	0.648824	Wild
11.2909	0.623018	0.599168	0.647817	Wild
11.3018	0.622543	0.59868	0.647358	Wild
11.3073	0.621513	0.59762	0.646361	Wild
11.3128	0.620984	0.597076	0.64585	Wild
11.3155	0.619398	0.595445	0.644315	Wild
11.3183	0.618874	0.594906	0.643807	Wild
11.321	0.618349	0.594366	0.643299	Wild
11.3238	0.617818	0.59382	0.642785	Wild
11.3292	0.617287	0.593275	0.642272	Wild
11.3347	0.616257	0.592216	0.641275	Wild
11.3374	0.615726	0.59167	0.640761	Wild
11.3402	0.615206	0.591135	0.640257	Wild
11.3429	0.614144	0.590043	0.639229	Wild
11.3539	0.613614	0.589499	0.638715	Wild
11.3621	0.613094	0.588964	0.638212	Wild
11.3648	0.612564	0.58842	0.637698	Wild
11.37	0.612564	0.58842	0.637698	Wild
11.384	0.612033	0.587874	0.637184	Wild
11.3977	0.611503	0.58733	0.636671	Wild
11.4004	0.610452	0.58625	0.635653	Wild
11.4168	0.609923	0.585707	0.635141	Wild
11.4223	0.608331	0.584072	0.633598	Wild
11.4251	0.607275	0.582988	0.632574	Wild
11.4305	0.606746	0.582445	0.632061	Wild
11.4524	0.606217	0.581901	0.631548	Wild
11.4606	0.605685	0.581356	0.631033	Wild
11.4689	0.605157	0.580814	0.630521	Wild
11.4716	0.604699	0.580344	0.630077	Wild
11.4962	0.604169	0.5798	0.629563	Wild
11.5099	0.603716	0.579335	0.629123	Wild
11.5127	0.603188	0.578793	0.628611	Wild
11.5209	0.602657	0.578249	0.628096	Wild
11.5236	0.602151	0.577729	0.627605	Wild
11.5264	0.601103	0.576654	0.626588	Wild
11.5346	0.600572	0.576109	0.626073	Wild
11.5373	0.600053	0.575577	0.625569	Wild
11.54	0.599529	0.57504	0.625061	Wild
11.5483	0.598998	0.574496	0.624545	Wild
11.551	0.598469	0.573953	0.624032	Wild
11.5592	0.597945	0.573416	0.623523	Wild
11.5756	0.596886	0.57233	0.622495	Wild
11.5784	0.595344	0.57075	0.620998	Wild
11.5893	0.593781	0.569149	0.61948	Wild
11.5975	0.592732	0.568073	0.61846	Wild
11.6003	0.592213	0.567542	0.617956	Wild
11.603	0.59118	0.566484	0.616953	Wild
11.6057	0.590649	0.56594	0.616437	Wild
11.61	0.590116	0.565395	0.615919	Wild
11.614	0.589587	0.564852	0.615405	Wild
11.6167	0.589056	0.564309	0.614888	Wild
11.6222	0.588525	0.563765	0.614373	Wild
11.6386	0.587466	0.562681	0.613343	Wild
11.6523	0.586937	0.562139	0.612829	Wild
11.655	0.586407	0.561596	0.612313	Wild
11.6769	0.585876	0.561053	0.611797	Wild
11.6797	0.584822	0.559974	0.610772	Wild
11.6934	0.584291	0.559431	0.610256	Wild
11.7098	0.583761	0.558889	0.609741	Wild
11.7153	0.5827	0.557802	0.608708	Wild
11.7207	0.582171	0.557261	0.608194	Wild
11.729	0.58164	0.556718	0.607678	Wild
11.7317	0.581117	0.556183	0.607169	Wild
11.7399	0.580588	0.555642	0.606654	Wild
11.7454	0.580057	0.555098	0.606137	Wild
11.7782	0.579526	0.554556	0.60562	Wild
11.78	0.578994	0.554012	0.605103	Wild
11.7864	0.578477	0.553483	0.6046	Wild
11.7974	0.577978	0.552973	0.604114	Wild
11.8166	0.577448	0.552431	0.603598	Wild
11.8193	0.576918	0.551889	0.603083	Wild
11.822	0.576402	0.551362	0.60258	Wild
11.8412	0.575872	0.55082	0.602064	Wild
11.8439	0.575343	0.550278	0.601548	Wild
11.85	0.574811	0.549735	0.601031	Wild
11.86	0.57428	0.549192	0.600513	Wild
11.8686	0.573268	0.548158	0.599528	Wild
11.89	0.573268	0.548158	0.599528	Wild
11.8932	0.572741	0.54762	0.599015	Wild
11.9644	0.572215	0.547082	0.598502	Wild
12	0.571683	0.546539	0.597984	Wild
12.01	0.571683	0.546539	0.597984	Wild
12.0329	0.571153	0.545997	0.597468	Wild
12.04	0.570091	0.544912	0.596432	Wild
12.06	0.56956	0.54437	0.595915	Wild
12.0684	0.569031	0.54383	0.5954	Wild
12.1095	0.568503	0.543291	0.594885	Wild
12.1259	0.567983	0.54276	0.594378	Wild
12.1697	0.567804	0.542577	0.594204	Wild
12.178	0.567273	0.542036	0.593687	Wild
12.1834	0.566153	0.540892	0.592594	Wild
12.1862	0.566093	0.540831	0.592536	Wild
12.1889	0.566038	0.540774	0.592482	Wild
12.1916	0.565939	0.540673	0.592386	Wild
12.1944	0.565805	0.540536	0.592255	Wild
12.1971	0.565156	0.539873	0.591622	Wild
12.1999	0.564981	0.539695	0.591452	Wild
12.2026	0.564952	0.539665	0.591423	Wild
12.2053	0.564827	0.539537	0.591301	Wild
12.2081	0.564705	0.539413	0.591183	Wild
12.2108	0.564626	0.539332	0.591106	Wild
12.2136	0.56457	0.539276	0.591052	Wild
12.2163	0.56448	0.539183	0.590963	Wild
12.219	0.564448	0.53915	0.590933	Wild
12.2218	0.563887	0.538577	0.590388	Wild
12.2574	0.563327	0.538004	0.589843	Wild
12.2656	0.562787	0.537451	0.589318	Wild
12.2738	0.562247	0.536898	0.588792	Wild
12.2793	0.561183	0.53581	0.587758	Wild
12.2875	0.560644	0.535258	0.587233	Wild
12.2902	0.560083	0.534685	0.586688	Wild
12.293	0.559524	0.534113	0.586144	Wild
12.2957	0.558974	0.533551	0.585609	Wild
12.3094	0.557854	0.532406	0.584519	Wild
12.31	0.557292	0.531832	0.583972	Wild
12.3121	0.556732	0.531259	0.583426	Wild
12.3149	0.555612	0.530114	0.582336	Wild
12.3176	0.554571	0.529051	0.581322	Wild
12.3285	0.55345	0.527906	0.580231	Wild
12.3313	0.551271	0.525679	0.578107	Wild
12.3368	0.550149	0.524535	0.577015	Wild
12.3504	0.549592	0.523965	0.576472	Wild
12.3559	0.549053	0.523416	0.575947	Wild
12.3696	0.547937	0.522276	0.574858	Wild
12.3751	0.547376	0.521704	0.574312	Wild
12.3778	0.546818	0.521134	0.573767	Wild
12.3806	0.545708	0.520002	0.572685	Wild
12.3833	0.545148	0.51943	0.572139	Wild
12.397	0.544599	0.51887	0.571603	Wild
12.3997	0.54405	0.51831	0.571068	Wild
12.4107	0.542448	0.516677	0.569505	Wild
12.4134	0.541888	0.516105	0.568959	Wild
12.4244	0.541328	0.515534	0.568412	Wild
12.4326	0.540779	0.514975	0.567876	Wild
12.4463	0.540219	0.514404	0.56733	Wild
12.449	0.53966	0.513834	0.566784	Wild
12.46	0.5391	0.513263	0.566237	Wild
12.4627	0.53854	0.512692	0.56569	Wild
12.4791	0.538004	0.512146	0.565167	Wild
12.4873	0.537443	0.511574	0.56462	Wild
12.49	0.537443	0.511574	0.56462	Wild
12.4928	0.536322	0.510432	0.563525	Wild
12.501	0.534726	0.508806	0.561966	Wild
12.512	0.534165	0.508235	0.561418	Wild
12.5257	0.533616	0.507676	0.560882	Wild
12.5366	0.532577	0.506618	0.559867	Wild
12.5476	0.531457	0.505477	0.558772	Wild
12.5558	0.530903	0.504913	0.558231	Wild
12.5613	0.530342	0.504342	0.557683	Wild
12.5667	0.529807	0.503798	0.55716	Wild
12.5695	0.528712	0.502683	0.55609	Wild
12.57	0.52815	0.502111	0.55554	Wild
12.5749	0.527593	0.501543	0.554995	Wild
12.5804	0.526474	0.500405	0.553901	Wild
12.5832	0.525916	0.499837	0.553355	Wild
12.5859	0.525363	0.499274	0.552814	Wild
12.5886	0.524243	0.498135	0.551719	Wild
12.5914	0.523685	0.497567	0.551173	Wild
12.5941	0.523129	0.497002	0.550629	Wild
12.6	0.522567	0.496431	0.55008	Wild
12.6023	0.520892	0.494728	0.54844	Wild
12.6078	0.519786	0.493603	0.547357	Wild
12.6133	0.519228	0.493036	0.546811	Wild
12.6188	0.51867	0.492469	0.546264	Wild
12.6297	0.51811	0.4919	0.545716	Wild
12.6324	0.517578	0.491359	0.545195	Wild
12.6489	0.517018	0.49079	0.544647	Wild
12.65	0.516457	0.49022	0.544098	Wild
12.6762	0.515359	0.489105	0.543022	Wild
12.7	0.515359	0.489105	0.543022	Wild
12.7064	0.5148	0.488537	0.542474	Wild
12.731	0.514242	0.487971	0.541928	Wild
12.74	0.513681	0.487401	0.541378	Wild
12.7721	0.513125	0.486836	0.540833	Wild
12.783	0.512566	0.486269	0.540286	Wild
12.7967	0.512009	0.485703	0.539739	Wild
12.8	0.511448	0.485134	0.53919	Wild
12.8022	0.51089	0.484567	0.538643	Wild
12.8049	0.50978	0.483441	0.537555	Wild
12.8077	0.509224	0.482876	0.537009	Wild
12.81	0.508663	0.482307	0.536459	Wild
12.8131	0.508137	0.481773	0.535943	Wild
12.8159	0.507579	0.481207	0.535396	Wild
12.8241	0.50702	0.48064	0.534848	Wild
12.8624	0.506462	0.480074	0.534301	Wild
12.8761	0.505907	0.479511	0.533756	Wild
12.89	0.505907	0.479511	0.533756	Wild
12.9199	0.505364	0.47896	0.533223	Wild
12.9446	0.504248	0.477829	0.532128	Wild
12.9582	0.503689	0.477262	0.53158	Wild
12.96	0.503129	0.476694	0.53103	Wild
12.9719	0.502571	0.476129	0.530482	Wild
12.9802	0.502236	0.47579	0.530153	Wild
13.0048	0.501678	0.475224	0.529605	Wild
13.05	0.501118	0.474656	0.529056	Wild
13.0595	0.50056	0.474091	0.528508	Wild
13.07	0.50056	0.474091	0.528508	Wild
13.0732	0.500044	0.473568	0.528001	Wild
13.0787	0.499803	0.473323	0.527764	Wild
13.1691	0.499707	0.473226	0.527669	Wild
13.1718	0.499615	0.473133	0.52758	Wild
13.1855	0.49955	0.473067	0.527515	Wild
13.1937	0.499454	0.472969	0.527421	Wild
13.1964	0.499368	0.472883	0.527337	Wild
13.1992	0.499255	0.472768	0.527226	Wild
13.2019	0.499158	0.47267	0.527131	Wild
13.2047	0.498969	0.472478	0.526945	Wild
13.2074	0.498947	0.472456	0.526923	Wild
13.2101	0.498811	0.472318	0.52679	Wild
13.2129	0.498726	0.472231	0.526706	Wild
13.2156	0.498596	0.4721	0.526579	Wild
13.2183	0.498557	0.47206	0.526541	Wild
13.2813	0.497979	0.471473	0.525975	Wild
13.2841	0.497386	0.470871	0.525394	Wild
13.2868	0.49619	0.469657	0.524223	Wild
13.2895	0.495592	0.46905	0.523637	Wild
13.3032	0.495	0.468447	0.523057	Wild
13.3224	0.494401	0.467839	0.52247	Wild
13.3251	0.493801	0.467231	0.521882	Wild
13.3306	0.493202	0.466622	0.521295	Wild
13.3415	0.492604	0.466015	0.520709	Wild
13.347	0.492009	0.465411	0.520126	Wild
13.3607	0.49081	0.464195	0.518951	Wild
13.3689	0.49021	0.463587	0.518363	Wild
13.38	0.489609	0.462977	0.517774	Wild
13.3881	0.488413	0.461763	0.516601	Wild
13.3908	0.487814	0.461155	0.516013	Wild
13.3936	0.487215	0.460548	0.515426	Wild
13.399	0.486616	0.459941	0.514839	Wild
13.4045	0.486029	0.459345	0.514263	Wild
13.4237	0.48543	0.458738	0.513675	Wild
13.4292	0.484831	0.458131	0.513088	Wild
13.4346	0.484234	0.457526	0.512502	Wild
13.4401	0.483647	0.456931	0.511926	Wild
13.4511	0.483049	0.456324	0.511339	Wild
13.4593	0.48245	0.455717	0.510751	Wild
13.462	0.481851	0.45511	0.510164	Wild
13.4648	0.481252	0.454503	0.509575	Wild
13.4702	0.480729	0.453973	0.509062	Wild
13.4839	0.480132	0.453368	0.508476	Wild
13.4949	0.479613	0.452842	0.507967	Wild
13.4976	0.479014	0.452235	0.507378	Wild
13.5058	0.478416	0.45163	0.506791	Wild
13.5113	0.477824	0.45103	0.50621	Wild
13.525	0.476711	0.449903	0.505117	Wild
13.5305	0.476112	0.449297	0.504529	Wild
13.5332	0.475521	0.448697	0.503947	Wild
13.5414	0.474929	0.448099	0.503366	Wild
13.5469	0.474337	0.447499	0.502785	Wild
13.5496	0.473739	0.446893	0.502196	Wild
13.5578	0.47314	0.446287	0.501608	Wild
13.5606	0.472542	0.445683	0.501021	Wild
13.5633	0.471346	0.444472	0.499845	Wild
13.577	0.469565	0.442669	0.498094	Wild
13.5797	0.468992	0.442091	0.497531	Wild
13.588	0.468407	0.441498	0.496955	Wild
13.5907	0.467808	0.440893	0.496366	Wild
13.5934	0.467302	0.440381	0.495869	Wild
13.5962	0.466703	0.439775	0.49528	Wild
13.6016	0.466117	0.439183	0.494703	Wild
13.6044	0.46552	0.438579	0.494116	Wild
13.6071	0.464921	0.437974	0.493527	Wild
13.61	0.46432	0.437366	0.492935	Wild
13.6181	0.463137	0.43617	0.491771	Wild
13.6372	0.462538	0.435565	0.491182	Wild
13.64	0.461354	0.434369	0.490016	Wild
13.6454	0.460756	0.433764	0.489427	Wild
13.6728	0.460157	0.43316	0.488838	Wild
13.681	0.45956	0.432556	0.488249	Wild
13.6838	0.458962	0.431952	0.48766	Wild
13.6865	0.458393	0.431378	0.4871	Wild
13.692	0.457798	0.430777	0.486514	Wild
13.755	0.457202	0.430176	0.485927	Wild
13.7632	0.456612	0.42958	0.485346	Wild
13.7714	0.456014	0.428976	0.484757	Wild
13.7796	0.455418	0.428374	0.484169	Wild
13.7823	0.45482	0.427771	0.48358	Wild
13.7906	0.45423	0.427175	0.482998	Wild
13.82	0.45423	0.427175	0.482998	Wild
13.848	0.453631	0.42657	0.482407	Wild
13.8754	0.453207	0.426143	0.48199	Wild
13.9055	0.452609	0.425539	0.4814	Wild
13.91	0.452008	0.424933	0.480808	Wild
13.911	0.451425	0.424345	0.480233	Wild
13.93	0.450824	0.42374	0.479641	Wild
13.94	0.450824	0.42374	0.479641	Wild
13.96	0.450223	0.423133	0.479048	Wild
13.9959	0.449624	0.422529	0.478457	Wild
14.0507	0.449043	0.421944	0.477883	Wild
14.1081	0.448445	0.421341	0.477293	Wild
14.11	0.448445	0.421341	0.477293	Wild
14.13	0.447844	0.420735	0.4767	Wild
14.1465	0.447294	0.42018	0.476157	Wild
14.16	0.447294	0.42018	0.476157	Wild
14.1629	0.447176	0.420061	0.47604	Wild
14.1739	0.446987	0.419871	0.475854	Wild
14.1766	0.446898	0.419782	0.475767	Wild
14.18	0.446295	0.419173	0.475171	Wild
14.1821	0.44554	0.418412	0.474426	Wild
14.1875	0.445474	0.418346	0.474361	Wild
14.1903	0.445356	0.418228	0.474245	Wild
14.193	0.445197	0.418067	0.474087	Wild
14.1958	0.44496	0.417828	0.473853	Wild
14.2012	0.444298	0.417161	0.4732	Wild
14.204	0.444208	0.41707	0.473112	Wild
14.2067	0.444086	0.416947	0.472991	Wild
14.2094	0.443934	0.416794	0.472841	Wild
14.2122	0.443799	0.416658	0.472709	Wild
14.2149	0.443706	0.416563	0.472617	Wild
14.2177	0.443081	0.415932	0.472002	Wild
14.23	0.442426	0.41527	0.471357	Wild
14.26	0.441771	0.414609	0.470713	Wild
14.2752	0.440467	0.413291	0.46943	Wild
14.2943	0.43982	0.412637	0.468793	Wild
14.2971	0.43918	0.411991	0.468163	Wild
14.2998	0.438551	0.411357	0.467544	Wild
14.3025	0.4379	0.410699	0.466903	Wild
14.31	0.4379	0.410699	0.466903	Wild
14.3107	0.436607	0.409394	0.465629	Wild
14.3244	0.435956	0.408736	0.464988	Wild
14.3354	0.435305	0.40808	0.464347	Wild
14.3409	0.434665	0.407433	0.463716	Wild
14.3546	0.434019	0.406782	0.463079	Wild
14.36	0.43337	0.406127	0.46244	Wild
14.3682	0.432787	0.405539	0.461865	Wild
14.3792	0.432134	0.40488	0.461222	Wild
14.4066	0.430903	0.403639	0.460009	Wild
14.4339	0.430252	0.402982	0.459367	Wild
14.4504	0.428961	0.401681	0.458094	Wild
14.47	0.428306	0.40102	0.457448	Wild
14.4805	0.427653	0.400363	0.456804	Wild
14.4969	0.427087	0.399792	0.456245	Wild
14.5024	0.426436	0.399137	0.455603	Wild
14.5051	0.42587	0.398566	0.455044	Wild
14.5298	0.425218	0.39791	0.454401	Wild
14.5462	0.424574	0.397261	0.453765	Wild
14.5517	0.423922	0.396604	0.453121	Wild
14.5572	0.423269	0.395947	0.452477	Wild
14.5599	0.42262	0.395293	0.451835	Wild
14.5654	0.421352	0.394017	0.450583	Wild
14.5708	0.4207	0.393361	0.44994	Wild
14.5763	0.420048	0.392705	0.449295	Wild
14.5791	0.419396	0.392048	0.448651	Wild
14.5818	0.418772	0.391421	0.448035	Wild
14.59	0.418219	0.390865	0.447489	Wild
14.5927	0.417596	0.390237	0.446873	Wild
14.601	0.416951	0.389589	0.446235	Wild
14.6092	0.416328	0.388962	0.44562	Wild
14.6119	0.41568	0.38831	0.444979	Wild
14.6311	0.415029	0.387656	0.444336	Wild
14.6366	0.414391	0.387014	0.443705	Wild
14.6502	0.413743	0.386363	0.443065	Wild
14.6585	0.413094	0.38571	0.442422	Wild
14.67	0.412439	0.385051	0.441775	Wild
14.6749	0.411795	0.384404	0.441138	Wild
14.6858	0.411143	0.383749	0.440493	Wild
14.7214	0.410497	0.383099	0.439853	Wild
14.7296	0.40986	0.38246	0.439223	Wild
14.7625	0.409208	0.381805	0.438578	Wild
14.7789	0.408565	0.381159	0.437942	Wild
14.7926	0.407948	0.38054	0.437331	Wild
14.8	0.407294	0.379882	0.436683	Wild
14.8227	0.406646	0.379232	0.436042	Wild
14.8364	0.405995	0.378578	0.435397	Wild
14.84	0.405995	0.378578	0.435397	Wild
14.8528	0.404703	0.377282	0.434118	Wild
14.8693	0.404236	0.376813	0.433655	Wild
14.8747	0.403592	0.376166	0.433017	Wild
14.8775	0.402939	0.375511	0.43237	Wild
14.8802	0.402286	0.374856	0.431723	Wild
14.883	0.401633	0.374201	0.431076	Wild
14.8857	0.40098	0.373546	0.430429	Wild
14.9213	0.400327	0.372891	0.429781	Wild
14.9432	0.399901	0.372464	0.429359	Wild
14.9897	0.399249	0.37181	0.428712	Wild
15.01	0.398593	0.371152	0.428062	Wild
15.1239	0.398378	0.370937	0.427849	Wild
15.1321	0.397727	0.370284	0.427203	Wild
15.1622	0.397076	0.369632	0.426557	Wild
15.165	0.396947	0.369503	0.42643	Wild
15.1677	0.396825	0.36938	0.426309	Wild
15.1732	0.396714	0.369269	0.426199	Wild
15.1786	0.395971	0.368525	0.425462	Wild
15.1814	0.395223	0.367775	0.42472	Wild
15.1841	0.395138	0.367689	0.424635	Wild
15.1869	0.394902	0.367453	0.424402	Wild
15.1951	0.394843	0.367394	0.424343	Wild
15.1978	0.394791	0.367342	0.424292	Wild
15.2005	0.394609	0.367159	0.424111	Wild
15.2033	0.394452	0.367001	0.423955	Wild
15.206	0.394385	0.366934	0.423889	Wild
15.2088	0.39425	0.366799	0.423756	Wild
15.2115	0.394167	0.366716	0.423674	Wild
15.2142	0.394047	0.366595	0.423555	Wild
15.217	0.39401	0.366558	0.423518	Wild
15.2197	0.393934	0.366482	0.423442	Wild
15.258	0.393215	0.365759	0.422732	Wild
15.3046	0.39252	0.36506	0.422046	Wild
15.3128	0.391807	0.364343	0.421341	Wild
15.3155	0.391089	0.363622	0.420632	Wild
15.3183	0.390371	0.362899	0.419921	Wild
15.3238	0.389651	0.362176	0.41921	Wild
15.33	0.388205	0.360724	0.41778	Wild
15.3429	0.387488	0.360004	0.417071	Wild
15.3457	0.38677	0.359283	0.41636	Wild
15.3566	0.385337	0.357844	0.414942	Wild
15.3593	0.384621	0.357126	0.414234	Wild
15.4059	0.383917	0.356419	0.413536	Wild
15.4278	0.383283	0.355783	0.412908	Wild
15.447	0.382651	0.355149	0.412283	Wild
15.45	0.381929	0.354425	0.411568	Wild
15.49	0.381929	0.354425	0.411568	Wild
15.4908	0.381219	0.353713	0.410864	Wild
15.5017	0.380596	0.353088	0.410246	Wild
15.5072	0.379972	0.352463	0.409628	Wild
15.5127	0.379268	0.351757	0.40893	Wild
15.5154	0.378646	0.351133	0.408314	Wild
15.5264	0.376534	0.349017	0.40622	Wild
15.5346	0.375815	0.348297	0.405507	Wild
15.5592	0.374386	0.346865	0.40409	Wild
15.5702	0.373698	0.346177	0.403408	Wild
15.5729	0.372262	0.344739	0.401983	Wild
15.5756	0.371544	0.34402	0.40127	Wild
15.5866	0.370857	0.343332	0.400589	Wild
15.5948	0.370139	0.342613	0.399876	Wild
15.6057	0.369419	0.341893	0.399162	Wild
15.6085	0.368709	0.341183	0.398456	Wild
15.6194	0.367999	0.340472	0.397751	Wild
15.63	0.367999	0.340472	0.397751	Wild
15.6605	0.367279	0.339752	0.397036	Wild
15.6632	0.366567	0.33904	0.396329	Wild
15.6961	0.365846	0.338319	0.395613	Wild
15.7	0.365122	0.337596	0.394893	Wild
15.707	0.364411	0.336885	0.394187	Wild
15.729	0.363837	0.336311	0.393616	Wild
15.7509	0.363117	0.335591	0.392899	Wild
15.7591	0.362397	0.334872	0.392184	Wild
15.7728	0.361677	0.334153	0.391468	Wild
15.7755	0.360967	0.333444	0.390762	Wild
15.7947	0.360286	0.332763	0.390084	Wild
15.8056	0.359569	0.332048	0.389371	Wild
15.82	0.358845	0.331326	0.388651	Wild
15.8303	0.358136	0.330617	0.387945	Wild
15.8522	0.357418	0.3299	0.38723	Wild
15.8549	0.356704	0.329188	0.38652	Wild
15.88	0.355982	0.328468	0.3858	Wild
16.01	0.355982	0.328468	0.3858	Wild
16.03	0.355259	0.327747	0.385081	Wild
16.0329	0.354548	0.327038	0.384372	Wild
16.0383	0.353832	0.326324	0.383658	Wild
16.0438	0.353469	0.325962	0.383297	Wild
16.06	0.353469	0.325962	0.383297	Wild
16.1068	0.352756	0.325251	0.382586	Wild
16.1314	0.35254	0.325036	0.382371	Wild
16.14	0.351816	0.324315	0.38165	Wild
16.1424	0.351623	0.324122	0.381457	Wild
16.1561	0.351461	0.323961	0.381296	Wild
16.167	0.350741	0.323243	0.380578	Wild
16.1752	0.350626	0.323129	0.380464	Wild
16.1807	0.350527	0.32303	0.380365	Wild
16.1916	0.350456	0.322959	0.380294	Wild
16.1971	0.350399	0.322903	0.380238	Wild
16.1999	0.35035	0.322853	0.380188	Wild
16.2026	0.350308	0.322811	0.380146	Wild
16.2053	0.3502	0.322704	0.380039	Wild
16.2081	0.350085	0.322589	0.379924	Wild
16.2108	0.349972	0.322477	0.379812	Wild
16.2136	0.349876	0.32238	0.379716	Wild
16.2163	0.349764	0.322269	0.379605	Wild
16.219	0.349713	0.322218	0.379554	Wild
16.2546	0.348947	0.321451	0.378794	Wild
16.2683	0.348228	0.320731	0.378081	Wild
16.271	0.347509	0.320012	0.377369	Wild
16.2957	0.346716	0.319218	0.376582	Wild
16.3066	0.345922	0.318425	0.375794	Wild
16.3094	0.345157	0.31766	0.375035	Wild
16.3587	0.343572	0.316075	0.37346	Wild
16.3641	0.34278	0.315283	0.372674	Wild
16.3669	0.341991	0.314496	0.371891	Wild
16.3696	0.341228	0.313733	0.371132	Wild
16.3751	0.340443	0.31295	0.370352	Wild
16.3778	0.339651	0.312159	0.369565	Wild
16.4353	0.33886	0.311369	0.368777	Wild
16.4764	0.338068	0.310579	0.36799	Wild
16.4819	0.337308	0.309821	0.367234	Wild
16.4956	0.335827	0.308344	0.36576	Wild
16.4983	0.335067	0.307585	0.365004	Wild
16.512	0.334274	0.306795	0.364215	Wild
16.5202	0.333481	0.306004	0.363425	Wild
16.5311	0.332691	0.305217	0.362639	Wild
16.5394	0.33201	0.304538	0.361961	Wild
16.5585	0.331334	0.303864	0.361287	Wild
16.5667	0.33055	0.303083	0.360506	Wild
16.5749	0.329756	0.302292	0.359715	Wild
16.5886	0.328979	0.301518	0.358941	Wild
16.5914	0.328221	0.300764	0.358186	Wild
16.5969	0.327445	0.299991	0.357411	Wild
16.5996	0.326668	0.299217	0.356637	Wild
16.6297	0.325875	0.298428	0.355846	Wild
16.66	0.325077	0.297634	0.35505	Wild
16.68	0.32428	0.296842	0.354255	Wild
16.6817	0.322846	0.295416	0.352823	Wild
16.6954	0.322056	0.294631	0.352035	Wild
16.7146	0.321266	0.293845	0.351246	Wild
16.7283	0.320475	0.293059	0.350456	Wild
16.73	0.319679	0.292268	0.349661	Wild
16.7502	0.31889	0.291485	0.348872	Wild
16.8159	0.31811	0.29071	0.348093	Wild
16.835	0.317365	0.28997	0.347348	Wild
16.86	0.31657	0.289181	0.346554	Wild
16.9363	0.315782	0.288398	0.345765	Wild
16.95	0.314988	0.28761	0.344971	Wild
16.97	0.314195	0.286823	0.344178	Wild
17.14	0.313403	0.286038	0.343386	Wild
17.15	0.312613	0.285255	0.342595	Wild
17.1663	0.312326	0.28497	0.342308	Wild
17.1855	0.312234	0.284879	0.342216	Wild
17.191	0.312158	0.284804	0.34214	Wild
17.1964	0.312037	0.284684	0.342019	Wild
17.1992	0.311984	0.284631	0.341966	Wild
17.2019	0.311938	0.284585	0.34192	Wild
17.2047	0.311824	0.284472	0.341805	Wild
17.2074	0.311668	0.284317	0.34165	Wild
17.2101	0.311571	0.284221	0.341553	Wild
17.2129	0.311484	0.284135	0.341466	Wild
17.2156	0.311353	0.284004	0.341336	Wild
17.2183	0.311272	0.283924	0.341255	Wild
17.2375	0.310456	0.283108	0.340446	Wild
17.2758	0.309565	0.282218	0.339562	Wild
17.3087	0.308682	0.281336	0.338686	Wild
17.31	0.307777	0.280432	0.337788	Wild
17.3361	0.306895	0.279553	0.336912	Wild
17.3388	0.305999	0.278658	0.336022	Wild
17.3498	0.305106	0.277768	0.335135	Wild
17.358	0.304306	0.276971	0.33434	Wild
17.3607	0.302528	0.275199	0.332572	Wild
17.39	0.301625	0.274299	0.331673	Wild
17.4456	0.300732	0.273409	0.330784	Wild
17.4483	0.299837	0.272519	0.329893	Wild
17.4867	0.298092	0.270784	0.328155	Wild
17.4894	0.297198	0.269894	0.327264	Wild
17.5168	0.296303	0.269005	0.326372	Wild
17.5222	0.295534	0.26824	0.325605	Wild
17.5305	0.294677	0.267389	0.32475	Wild
17.5332	0.293911	0.266628	0.323985	Wild
17.5359	0.293014	0.265738	0.323091	Wild
17.5441	0.292124	0.264854	0.322201	Wild
17.5551	0.291246	0.263983	0.321325	Wild
17.5578	0.289474	0.262224	0.319555	Wild
17.6235	0.28862	0.261378	0.318702	Wild
17.6263	0.287767	0.260531	0.317849	Wild
17.6674	0.28689	0.259663	0.316973	Wild
17.6838	0.285995	0.258775	0.316078	Wild
17.71	0.285093	0.257881	0.315176	Wild
17.7166	0.284201	0.256998	0.314284	Wild
17.72	0.2833	0.256106	0.313382	Wild
17.7276	0.281521	0.254345	0.311601	Wild
17.79	0.280622	0.253456	0.3107	Wild
17.807	0.279743	0.252586	0.309819	Wild
17.8453	0.279099	0.25195	0.309174	Wild
18	0.279099	0.25195	0.309174	Wild
18.07	0.279099	0.25195	0.309174	Wild
18.152	0.2789	0.251754	0.308974	Wild
18.1656	0.278741	0.251596	0.308814	Wild
18.1793	0.278623	0.251479	0.308696	Wild
18.18	0.277715	0.250581	0.307787	Wild
18.1875	0.277623	0.25049	0.307694	Wild
18.1903	0.277372	0.250242	0.307443	Wild
18.193	0.277296	0.250167	0.307367	Wild
18.1958	0.277228	0.2501	0.307299	Wild
18.1985	0.277169	0.250041	0.30724	Wild
18.2012	0.277118	0.249991	0.307189	Wild
18.204	0.276991	0.249865	0.307062	Wild
18.2067	0.276852	0.249727	0.306923	Wild
18.2094	0.276716	0.249593	0.306787	Wild
18.2122	0.276619	0.249496	0.30669	Wild
18.2149	0.276557	0.249435	0.306629	Wild
18.2177	0.276509	0.249387	0.306581	Wild
18.3354	0.275488	0.248368	0.305569	Wild
18.3518	0.274467	0.24735	0.304556	Wild
18.39	0.273436	0.246323	0.303533	Wild
18.4066	0.272456	0.245347	0.30256	Wild
18.4367	0.271436	0.244332	0.301546	Wild
18.4422	0.270425	0.243326	0.300542	Wild
18.4476	0.269405	0.242312	0.299528	Wild
18.4504	0.268385	0.241298	0.298514	Wild
18.4695	0.267501	0.240418	0.297634	Wild
18.48	0.266472	0.239396	0.29661	Wild
18.5024	0.265455	0.238386	0.295598	Wild
18.5298	0.264587	0.237525	0.294733	Wild
18.5599	0.26359	0.236535	0.29374	Wild
18.5626	0.262583	0.235536	0.292735	Wild
18.5708	0.261575	0.234537	0.29173	Wild
18.59	0.260724	0.233693	0.290881	Wild
18.6092	0.259715	0.232694	0.289874	Wild
18.61	0.258685	0.231674	0.288846	Wild
18.6146	0.257842	0.230839	0.288004	Wild
18.6174	0.255859	0.228877	0.286022	Wild
18.62	0.254831	0.22786	0.284994	Wild
18.6667	0.253866	0.226906	0.284029	Wild
18.6886	0.253052	0.226102	0.283214	Wild
18.7406	0.25209	0.225152	0.282251	Wild
18.77	0.25209	0.225152	0.282251	Wild
18.7981	0.251084	0.224159	0.281243	Wild
18.809	0.250077	0.223165	0.280235	Wild
18.8118	0.249071	0.222172	0.279226	Wild
18.8966	0.248066	0.221181	0.278218	Wild
18.9021	0.247386	0.22051	0.277536	Wild
18.9158	0.246366	0.219505	0.276513	Wild
19.02	0.246366	0.219505	0.276513	Wild
19.18	0.245334	0.218489	0.275478	Wild
19.1814	0.245206	0.218363	0.27535	Wild
19.1896	0.245006	0.218165	0.275148	Wild
19.1923	0.244914	0.218074	0.275056	Wild
19.1978	0.244694	0.217858	0.274836	Wild
19.2033	0.244584	0.217749	0.274725	Wild
19.206	0.244444	0.217611	0.274585	Wild
19.2088	0.244405	0.217573	0.274547	Wild
19.2142	0.244343	0.217511	0.274484	Wild
19.217	0.244277	0.217446	0.274419	Wild
19.2197	0.244229	0.217399	0.274371	Wild
19.24	0.244229	0.217399	0.274371	Wild
19.2772	0.243097	0.216275	0.273245	Wild
19.29	0.241932	0.21512	0.272086	Wild
19.2964	0.240803	0.214001	0.270962	Wild
19.31	0.239642	0.212851	0.269805	Wild
19.32	0.239642	0.212851	0.269805	Wild
19.3402	0.237406	0.210637	0.267576	Wild
19.3593	0.236265	0.209509	0.266438	Wild
19.4059	0.235119	0.208376	0.265294	Wild
19.4415	0.233979	0.207251	0.264155	Wild
19.4442	0.232878	0.206163	0.263054	Wild
19.4497	0.231883	0.205182	0.262059	Wild
19.4962	0.230755	0.20407	0.260931	Wild
19.51	0.229592	0.202922	0.259766	Wild
19.5291	0.228455	0.201803	0.258628	Wild
19.53	0.227295	0.20066	0.257465	Wild
19.5373	0.226174	0.199558	0.256341	Wild
19.5647	0.225085	0.198486	0.255248	Wild
19.5838	0.224134	0.197551	0.254294	Wild
19.5893	0.223045	0.196481	0.2532	Wild
19.59	0.223045	0.196481	0.2532	Wild
19.5948	0.221952	0.195407	0.252104	Wild
19.614	0.221011	0.194483	0.251158	Wild
19.6934	0.219888	0.193381	0.25003	Wild
19.73	0.219888	0.193381	0.25003	Wild
19.7399	0.218802	0.192315	0.248938	Wild
19.7536	0.217664	0.191198	0.247793	Wild
19.7782	0.216803	0.190353	0.246927	Wild
19.8166	0.21572	0.189293	0.245838	Wild
19.8248	0.214596	0.188191	0.244707	Wild
19.97	0.213428	0.187047	0.243531	Wild
20.1	0.212264	0.185908	0.242357	Wild
20.16	0.211103	0.184773	0.241186	Wild
20.178	0.210957	0.184629	0.241038	Wild
20.1834	0.21083	0.184505	0.24091	Wild
20.1889	0.210723	0.184401	0.240802	Wild
20.1916	0.210526	0.184208	0.240604	Wild
20.1999	0.210458	0.184141	0.240535	Wild
20.2026	0.210399	0.184084	0.240476	Wild
20.2053	0.21035	0.184035	0.240427	Wild
20.2081	0.210269	0.183957	0.240346	Wild
20.2108	0.210207	0.183896	0.240283	Wild
20.2136	0.210051	0.183743	0.240127	Wild
20.2163	0.209951	0.183643	0.240026	Wild
20.219	0.20993	0.183623	0.240006	Wild
20.29	0.20993	0.183623	0.240006	Wild
20.34	0.20993	0.183623	0.240006	Wild
20.3504	0.208591	0.182297	0.238679	Wild
20.3641	0.207284	0.181003	0.237381	Wild
20.3915	0.206097	0.179829	0.236201	Wild
20.4682	0.20476	0.178508	0.234872	Wild
20.5257	0.202164	0.175947	0.232287	Wild
20.5311	0.200866	0.174668	0.230993	Wild
20.5503	0.199568	0.173389	0.229699	Wild
20.5886	0.197155	0.171015	0.22729	Wild
20.6051	0.196044	0.169923	0.22618	Wild
20.6188	0.194706	0.168608	0.224842	Wild
20.6927	0.193415	0.167341	0.22355	Wild
20.7201	0.19208	0.166033	0.222214	Wild
20.7639	0.190746	0.164726	0.220877	Wild
20.8	0.189357	0.163365	0.219484	Wild
20.83	0.189357	0.163365	0.219484	Wild
20.8323	0.18808	0.162115	0.218203	Wild
20.88	0.18808	0.162115	0.218203	Wild
21.06	0.186687	0.160754	0.216804	Wild
21.191	0.18626	0.160337	0.216375	Wild
21.1964	0.186172	0.160251	0.216287	Wild
21.2019	0.186042	0.160123	0.216156	Wild
21.2047	0.185987	0.160069	0.216101	Wild
21.2074	0.185897	0.15998	0.216011	Wild
21.2101	0.185721	0.159807	0.215836	Wild
21.2129	0.185591	0.15968	0.215708	Wild
21.2156	0.185558	0.159647	0.215675	Wild
21.2348	0.183956	0.158057	0.214097	Wild
21.24	0.182316	0.156434	0.212481	Wild
21.25	0.180685	0.154822	0.210869	Wild
21.2758	0.179152	0.153309	0.20935	Wild
21.2895	0.177743	0.151921	0.207954	Wild
21.2923	0.176209	0.150411	0.206431	Wild
21.3689	0.174641	0.14887	0.204873	Wild
21.4456	0.173118	0.147376	0.203357	Wild
21.49	0.171493	0.145783	0.201737	Wild
21.5195	0.16992	0.144244	0.200165	Wild
21.5496	0.168365	0.142725	0.198612	Wild
21.5661	0.167073	0.141463	0.197318	Wild
21.7248	0.165886	0.140305	0.19613	Wild
21.7823	0.164309	0.138768	0.194551	Wild
21.84	0.162685	0.137188	0.192922	Wild
22.1	0.162685	0.137188	0.192922	Wild
22.1766	0.162511	0.137018	0.192747	Wild
22.1821	0.162206	0.136721	0.192442	Wild
22.1903	0.162089	0.136607	0.192325	Wild
22.193	0.161877	0.1364	0.192113	Wild
22.1958	0.161782	0.136307	0.192019	Wild
22.2012	0.16171	0.136236	0.191947	Wild
22.2067	0.161661	0.136188	0.191899	Wild
22.2094	0.161547	0.136076	0.191786	Wild
22.2122	0.161464	0.135993	0.191704	Wild
22.2149	0.16132	0.135852	0.191564	Wild
22.2177	0.161261	0.135792	0.191507	Wild
22.32	0.158987	0.133484	0.189362	Wild
22.5	0.156702	0.131173	0.187198	Wild
22.51	0.156702	0.131173	0.187198	Wild
22.527	0.15488	0.129337	0.185467	Wild
22.59	0.15488	0.129337	0.185467	Wild
22.77	0.152536	0.126976	0.183243	Wild
22.81	0.150182	0.124612	0.180999	Wild
22.8693	0.148725	0.123153	0.179606	Wild
22.89	0.148725	0.123153	0.179606	Wild
22.93	0.148725	0.123153	0.179606	Wild
22.95	0.148725	0.123153	0.179606	Wild
22.96	0.146298	0.120726	0.177287	Wild
23.154	0.145914	0.120343	0.176919	Wild
23.1951	0.145772	0.120201	0.176783	Wild
23.2005	0.145443	0.119871	0.17647	Wild
23.2033	0.145344	0.119771	0.176377	Wild
23.2088	0.145209	0.119635	0.176251	Wild
23.2115	0.145157	0.119581	0.176202	Wild
23.2142	0.145001	0.119422	0.176059	Wild
23.217	0.14495	0.11937	0.176013	Wild
23.2197	0.144938	0.119357	0.176002	Wild
23.33	0.141725	0.116001	0.173153	Wild
23.35	0.138554	0.112722	0.170306	Wild
23.4251	0.135669	0.109766	0.167686	Wild
23.6057	0.132818	0.106859	0.165083	Wild
23.65	0.129676	0.103673	0.162202	Wild
23.7344	0.127562	0.101546	0.160244	Wild
23.9	0.124441	0.0984178	0.157345	Wild
24.01	0.121364	0.0953619	0.154455	Wild
24.1451	0.120864	0.094867	0.153984	Wild
24.1834	0.120627	0.0946319	0.153763	Wild
24.1944	0.120459	0.0944643	0.153607	Wild
24.1999	0.120201	0.094206	0.15337	Wild
24.2	0.120201	0.094206	0.15337	Wild
24.2108	0.117104	0.0910713	0.150579	Wild
24.2163	0.117076	0.0910425	0.150555	Wild
24.219	0.117063	0.091029	0.150543	Wild
24.24	0.113063	0.0869038	0.147098	Wild
24.28	0.113063	0.0869038	0.147098	Wild
24.3	0.113063	0.0869038	0.147098	Wild
24.31	0.113063	0.0869038	0.147098	Wild
24.32	0.113063	0.0869038	0.147098	Wild
24.33	0.113063	0.0869038	0.147098	Wild
24.34	0.113063	0.0869038	0.147098	Wild
24.5749	0.109685	0.0833636	0.144317	Wild
24.86	0.109685	0.0833636	0.144317	Wild
24.94	0.109685	0.0833636	0.144317	Wild
25.191	0.109434	0.0830981	0.144116	Wild
25.2129	0.10938	0.0830407	0.144074	Wild
25.23	0.104124	0.0774522	0.139981	Wild
25.54	0.0990198	0.0721915	0.135818	Wild
26.03	0.0940656	0.0672321	0.131609	Wild
26.33	0.0892601	0.0625524	0.127371	Wild
26.57	0.0845978	0.0581274	0.123122	Wild
26.78	0.0845978	0.0581274	0.123122	Wild
26.79	0.0799759	0.0538321	0.118817	Wild
26.82	0.0755059	0.0497847	0.114516	Wild
26.94	0.0755059	0.0497847	0.114516	Wild
26.97	0.0755059	0.0497847	0.114516	Wild
27.01	0.0755059	0.0497847	0.114516	Wild
27.03	0.0755059	0.0497847	0.114516	Wild
27.78	0.070726	0.0454869	0.109969	Wild
28.32	0.0661236	0.0414714	0.10543	Wild
28.46	0.0616969	0.0377215	0.100911	Wild
28.48	0.0574444	0.0342227	0.0964231	Wild
28.63	0.0533642	0.0309617	0.0919763	Wild
28.97	0.0494596	0.0279325	0.0875774	Wild
29.53	0.0494596	0.0279325	0.0875774	Wild
29.59	0.0454697	0.0248909	0.0830623	Wild
29.62	0.04137	0.0218398	0.0783649	Wild
30.28	0.04137	0.0218398	0.0783649	Wild
30.31	0.04137	0.0218398	0.0783649	Wild
30.32	0.04137	0.0218398	0.0783649	Wild
30.53	0.04137	0.0218398	0.0783649	Wild
30.91	0.0367629	0.0184376	0.0733018	Wild
31.22	0.0324635	0.0154396	0.0682582	Wild
31.57	0.0284663	0.012809	0.063263	Wild
32.23	0.0247659	0.0105132	0.0583409	Wild
32.29	0.0213646	0.0085301	0.05351	Wild
32.9	0.0182547	0.00682977	0.0487914	Wild
32.96	0.0154283	0.00538485	0.0442041	Wild
34.11	0.0128698	0.00416481	0.0397692	Wild
34.9	0.0105724	0.00314841	0.0355019	Wild
35.14	0.00811434	0.00212657	0.0309618	Wild
35.32	0.00601999	0.00136245	0.0265994	Wild
36.28	0.00428298	0.000817515	0.0224386	Wild
36.33	0.00428298	0.000817515	0.0224386	Wild
36.93	0.00265772	0.000382276	0.0184775	Wild
38.7	0.00145827	0.000144139	0.0147536	Wild
39.04	0.000656879	3.79984e-05	0.0113555	Wild
40.25	0.000200236	4.68285e-06	0.00856195	Wild
42.99	1.95249e-05	4.75176e-08	0.00802279	Wild
4.0137	0.999834	0.999505	1	Zoo
4.02	0.999834	0.999505	1	Zoo
4.03	0.999834	0.999505	1	Zoo
4.04	0.999834	0.999505	1	Zoo
4.05	0.999834	0.999505	1	Zoo
4.0602	0.999799	0.999437	1	Zoo
4.11	0.999631	0.999138	1	Zoo
4.12	0.999631	0.999138	1	Zoo
4.1862	0.999467	0.998872	1	Zoo
4.1889	0.999462	0.998863	1	Zoo
4.219	0.999461	0.998863	1	Zoo
4.2245	0.999293	0.998604	0.999982	Zoo
4.24	0.999124	0.998354	0.999895	Zoo
4.2765	0.998961	0.998118	0.999804	Zoo
4.2847	0.998808	0.997903	0.999715	Zoo
4.3176	0.998643	0.997673	0.999614	Zoo
4.3203	0.998475	0.997442	0.999509	Zoo
4.3285	0.998309	0.997218	0.999402	Zoo
4.345	0.998149	0.997003	0.999297	Zoo
4.3504	0.997982	0.99678	0.999186	Zoo
4.3532	0.997814	0.996558	0.999072	Zoo
4.3696	0.997654	0.996348	0.998962	Zoo
4.37	0.997654	0.996348	0.998962	Zoo
4.3723	0.997502	0.99615	0.998857	Zoo
4.3778	0.997339	0.995937	0.998742	Zoo
4.4052	0.997173	0.995723	0.998625	Zoo
4.41	0.997173	0.995723	0.998625	Zoo
4.4381	0.997004	0.995505	0.998505	Zoo
4.46	0.996835	0.995288	0.998383	Zoo
4.47	0.996835	0.995288	0.998383	Zoo
4.49	0.996835	0.995288	0.998383	Zoo
4.4901	0.996671	0.995079	0.998265	Zoo
4.512	0.996502	0.994864	0.998142	Zoo
4.52	0.996502	0.994864	0.998142	Zoo
4.5339	0.996338	0.994656	0.998022	Zoo
4.5613	0.996188	0.994466	0.997912	Zoo
4.5777	0.996037	0.994276	0.997802	Zoo
4.5996	0.99587	0.994066	0.997678	Zoo
4.73	0.9957	0.993853	0.997552	Zoo
4.82	0.995531	0.99364	0.997425	Zoo
4.84	0.995531	0.99364	0.997425	Zoo
4.8789	0.995372	0.993441	0.997306	Zoo
4.8925	0.995204	0.993232	0.99718	Zoo
4.92	0.995204	0.993232	0.99718	Zoo
4.94	0.995204	0.993232	0.99718	Zoo
4.9528	0.995034	0.99302	0.997052	Zoo
4.99	0.995034	0.99302	0.997052	Zoo
5	0.995034	0.99302	0.997052	Zoo
5.02	0.995034	0.99302	0.997052	Zoo
5.04	0.995034	0.99302	0.997052	Zoo
5.07	0.995034	0.99302	0.997052	Zoo
5.1253	0.994866	0.992811	0.996925	Zoo
5.1335	0.994726	0.992637	0.996819	Zoo
5.1499	0.99439	0.99222	0.996564	Zoo
5.1691	0.994251	0.992049	0.996458	Zoo
5.1718	0.994081	0.991839	0.996328	Zoo
5.1828	0.994072	0.991827	0.996321	Zoo
5.1992	0.993901	0.991617	0.996191	Zoo
5.21	0.993901	0.991617	0.996191	Zoo
5.2156	0.993901	0.991616	0.99619	Zoo
5.2485	0.993737	0.991415	0.996065	Zoo
5.2539	0.993568	0.991206	0.995935	Zoo
5.2594	0.993397	0.990997	0.995804	Zoo
5.2704	0.993231	0.990792	0.995675	Zoo
5.2758	0.993074	0.9906	0.995554	Zoo
5.2813	0.992749	0.990202	0.995303	Zoo
5.2841	0.992411	0.989788	0.995041	Zoo
5.2895	0.992243	0.989583	0.99491	Zoo
5.2923	0.992086	0.989391	0.994787	Zoo
5.2977	0.99158	0.988775	0.994393	Zoo
5.306	0.991254	0.988378	0.994138	Zoo
5.3114	0.991083	0.988171	0.994004	Zoo
5.3142	0.990919	0.987972	0.993876	Zoo
5.3169	0.990749	0.987765	0.993742	Zoo
5.3279	0.990427	0.987374	0.993489	Zoo
5.3388	0.990256	0.987167	0.993355	Zoo
5.3415	0.989462	0.986206	0.992729	Zoo
5.3443	0.989298	0.986008	0.992599	Zoo
5.3498	0.988783	0.985386	0.992192	Zoo
5.35	0.988611	0.985179	0.992056	Zoo
5.3552	0.988442	0.984974	0.991921	Zoo
5.358	0.988272	0.984769	0.991787	Zoo
5.3634	0.987762	0.984155	0.991382	Zoo
5.3662	0.987591	0.98395	0.991246	Zoo
5.3717	0.987424	0.983748	0.991113	Zoo
5.3771	0.987252	0.983541	0.990976	Zoo
5.3799	0.98708	0.983334	0.990839	Zoo
5.4018	0.986908	0.983128	0.990703	Zoo
5.4045	0.986571	0.982723	0.990435	Zoo
5.41	0.98623	0.982313	0.990162	Zoo
5.4155	0.986065	0.982115	0.990031	Zoo
5.4182	0.985893	0.981909	0.989893	Zoo
5.42	0.985893	0.981909	0.989893	Zoo
5.4264	0.985722	0.981704	0.989757	Zoo
5.4319	0.985554	0.981502	0.989623	Zoo
5.4346	0.985382	0.981296	0.989485	Zoo
5.4456	0.985212	0.981092	0.98935	Zoo
5.4511	0.985044	0.980891	0.989215	Zoo
5.4565	0.984887	0.980702	0.98909	Zoo
5.4784	0.984715	0.980497	0.988952	Zoo
5.4867	0.984543	0.980291	0.988815	Zoo
5.49	0.984371	0.980084	0.988676	Zoo
5.5003	0.984213	0.979895	0.98855	Zoo
5.5031	0.984041	0.97969	0.988413	Zoo
5.5086	0.983869	0.979483	0.988274	Zoo
5.514	0.983701	0.979282	0.98814	Zoo
5.5222	0.983356	0.978869	0.987863	Zoo
5.5387	0.983183	0.978663	0.987725	Zoo
5.54	0.98301	0.978456	0.987586	Zoo
5.5469	0.982838	0.978249	0.987447	Zoo
5.5496	0.982665	0.978043	0.987308	Zoo
5.5578	0.982492	0.977837	0.98717	Zoo
5.5606	0.982324	0.977636	0.987035	Zoo
5.5743	0.982151	0.97743	0.986896	Zoo
5.5797	0.981995	0.977243	0.98677	Zoo
5.58	0.981822	0.977036	0.986631	Zoo
5.5825	0.981475	0.976622	0.986352	Zoo
5.5907	0.98113	0.97621	0.986074	Zoo
5.5989	0.980973	0.976023	0.985949	Zoo
5.6044	0.9808	0.975816	0.985809	Zoo
5.6208	0.980631	0.975615	0.985673	Zoo
5.6263	0.980458	0.975409	0.985534	Zoo
5.63	0.980285	0.975202	0.985394	Zoo
5.66	0.980111	0.974995	0.985254	Zoo
5.67	0.979937	0.974788	0.985114	Zoo
5.6783	0.979772	0.974591	0.984981	Zoo
5.7331	0.979601	0.974387	0.984843	Zoo
5.7467	0.97943	0.974183	0.984705	Zoo
5.7632	0.979256	0.973976	0.984565	Zoo
5.8097	0.979154	0.973855	0.984483	Zoo
5.8152	0.978981	0.973649	0.984343	Zoo
5.83	0.978981	0.973649	0.984343	Zoo
5.8535	0.978817	0.973452	0.98421	Zoo
5.8563	0.978721	0.973339	0.984134	Zoo
5.87	0.978547	0.973131	0.983993	Zoo
5.9493	0.978395	0.97295	0.98387	Zoo
5.9603	0.978318	0.972858	0.983808	Zoo
5.97	0.978318	0.972858	0.983808	Zoo
5.974	0.978149	0.972658	0.983672	Zoo
6.05	0.977975	0.97245	0.983531	Zoo
6.06	0.9778	0.972242	0.98339	Zoo
6.14	0.977626	0.972035	0.983249	Zoo
6.1629	0.977452	0.971827	0.983109	Zoo
6.1656	0.977417	0.971786	0.983081	Zoo
6.1903	0.9774	0.971766	0.983067	Zoo
6.1958	0.977386	0.97175	0.983056	Zoo
6.1985	0.97738	0.971742	0.983051	Zoo
6.204	0.977372	0.971732	0.983044	Zoo
6.2067	0.977365	0.971724	0.983039	Zoo
6.2094	0.97736	0.971718	0.983034	Zoo
6.2122	0.977351	0.971707	0.983027	Zoo
6.2149	0.977344	0.971699	0.983021	Zoo
6.2177	0.977342	0.971697	0.98302	Zoo
6.2286	0.977168	0.97149	0.98288	Zoo
6.2368	0.976996	0.971284	0.98274	Zoo
6.2478	0.976825	0.971082	0.982603	Zoo
6.25	0.976825	0.971082	0.982603	Zoo
6.256	0.976649	0.970872	0.98246	Zoo
6.2779	0.976503	0.970698	0.982343	Zoo
6.2806	0.976338	0.970502	0.982209	Zoo
6.2834	0.976162	0.970293	0.982067	Zoo
6.2916	0.975644	0.969676	0.981648	Zoo
6.2943	0.975468	0.969468	0.981506	Zoo
6.31	0.975468	0.969468	0.981506	Zoo
6.3107	0.975292	0.969257	0.981363	Zoo
6.319	0.975115	0.969047	0.981221	Zoo
6.3244	0.974944	0.968844	0.981083	Zoo
6.3272	0.974768	0.968635	0.98094	Zoo
6.3299	0.974415	0.968216	0.980655	Zoo
6.3326	0.974071	0.967807	0.980376	Zoo
6.3354	0.973894	0.967597	0.980233	Zoo
6.3463	0.973542	0.967179	0.979948	Zoo
6.36	0.973365	0.966968	0.979805	Zoo
6.3682	0.972901	0.966417	0.979429	Zoo
6.3737	0.972726	0.96621	0.979287	Zoo
6.3792	0.972549	0.965999	0.979143	Zoo
6.38	0.972371	0.965788	0.978999	Zoo
6.3819	0.972194	0.965578	0.978856	Zoo
6.3847	0.97184	0.965157	0.978569	Zoo
6.3984	0.971663	0.964947	0.978425	Zoo
6.4011	0.971489	0.964741	0.978284	Zoo
6.4066	0.971169	0.964362	0.978025	Zoo
6.4093	0.970998	0.964158	0.977886	Zoo
6.412	0.97082	0.963948	0.977742	Zoo
6.42	0.97082	0.963948	0.977742	Zoo
6.4203	0.970679	0.96378	0.977627	Zoo
6.43	0.970501	0.963569	0.977483	Zoo
6.4312	0.970326	0.963362	0.977341	Zoo
6.4367	0.970148	0.963151	0.977197	Zoo
6.4394	0.969805	0.962744	0.976918	Zoo
6.44	0.969627	0.962532	0.976773	Zoo
6.4449	0.969486	0.962366	0.976659	Zoo
6.4504	0.96931	0.962157	0.976516	Zoo
6.4559	0.969138	0.961954	0.976377	Zoo
6.4641	0.968786	0.961536	0.976091	Zoo
6.4832	0.968608	0.961325	0.975946	Zoo
6.486	0.968087	0.960708	0.975523	Zoo
6.4887	0.967912	0.960501	0.975381	Zoo
6.4914	0.967734	0.960289	0.975236	Zoo
6.4942	0.967555	0.960077	0.975091	Zoo
6.5133	0.967377	0.959867	0.974946	Zoo
6.5298	0.96724	0.959704	0.974834	Zoo
6.53	0.96724	0.959704	0.974834	Zoo
6.5325	0.966711	0.959078	0.974404	Zoo
6.5352	0.966215	0.958491	0.974002	Zoo
6.55	0.966036	0.958279	0.973856	Zoo
6.5572	0.965685	0.957864	0.973571	Zoo
6.56	0.965506	0.957652	0.973425	Zoo
6.5708	0.965341	0.957456	0.97329	Zoo
6.5763	0.965165	0.957248	0.973148	Zoo
6.59	0.964986	0.957036	0.973002	Zoo
6.5927	0.964627	0.956612	0.97271	Zoo
6.5955	0.964287	0.956209	0.972433	Zoo
6.5982	0.964114	0.956005	0.972292	Zoo
6.601	0.963935	0.955793	0.972147	Zoo
6.6037	0.963757	0.955582	0.972001	Zoo
6.6092	0.963404	0.955165	0.971714	Zoo
6.62	0.963404	0.955165	0.971714	Zoo
6.6201	0.963224	0.954953	0.971568	Zoo
6.6229	0.963045	0.95474	0.971421	Zoo
6.6256	0.962913	0.954584	0.971314	Zoo
6.694	0.962735	0.954374	0.97117	Zoo
6.7077	0.962556	0.954162	0.971023	Zoo
6.7159	0.962376	0.95395	0.970877	Zoo
6.7296	0.962197	0.953738	0.970731	Zoo
6.7406	0.962025	0.953534	0.970591	Zoo
6.7652	0.961906	0.953394	0.970494	Zoo
6.7844	0.961742	0.953201	0.970361	Zoo
6.8008	0.961455	0.952861	0.970126	Zoo
6.8063	0.961277	0.952651	0.969982	Zoo
6.81	0.961277	0.952651	0.969982	Zoo
6.8255	0.961167	0.95252	0.969891	Zoo
6.8419	0.961057	0.952391	0.969802	Zoo
6.8474	0.960698	0.951966	0.969509	Zoo
6.8528	0.960519	0.951754	0.969363	Zoo
6.8556	0.960411	0.951627	0.969276	Zoo
6.8857	0.960234	0.951419	0.969132	Zoo
6.89	0.960234	0.951419	0.969132	Zoo
6.92	0.960053	0.951205	0.968984	Zoo
6.924	0.959696	0.950783	0.968693	Zoo
6.94	0.959515	0.950569	0.968545	Zoo
6.95	0.959515	0.950569	0.968545	Zoo
6.9541	0.959334	0.950355	0.968398	Zoo
6.98	0.959334	0.950355	0.968398	Zoo
7.02	0.959152	0.950141	0.96825	Zoo
7.04	0.959152	0.950141	0.96825	Zoo
7.0472	0.958976	0.949932	0.968106	Zoo
7.0719	0.958798	0.949722	0.96796	Zoo
7.0773	0.958621	0.949513	0.967817	Zoo
7.12	0.95844	0.949299	0.967668	Zoo
7.1239	0.9584	0.949252	0.967636	Zoo
7.1431	0.958369	0.949215	0.967611	Zoo
7.154	0.958163	0.948972	0.967443	Zoo
7.1567	0.958137	0.948941	0.967421	Zoo
7.1595	0.958112	0.948912	0.967401	Zoo
7.1677	0.958091	0.948887	0.967384	Zoo
7.1759	0.958073	0.948866	0.967369	Zoo
7.1786	0.958057	0.948847	0.967356	Zoo
7.1814	0.95801	0.948792	0.967318	Zoo
7.1841	0.957996	0.948775	0.967307	Zoo
7.1869	0.957944	0.948713	0.967264	Zoo
7.1896	0.957932	0.948699	0.967254	Zoo
7.1923	0.95791	0.948673	0.967236	Zoo
7.1951	0.957862	0.948617	0.967197	Zoo
7.1978	0.957793	0.948535	0.967141	Zoo
7.2005	0.957778	0.948518	0.967129	Zoo
7.2033	0.95774	0.948473	0.967098	Zoo
7.206	0.957692	0.948416	0.967059	Zoo
7.2088	0.957662	0.94838	0.967034	Zoo
7.2115	0.957625	0.948337	0.967004	Zoo
7.2142	0.957587	0.948292	0.966973	Zoo
7.217	0.957562	0.948263	0.966953	Zoo
7.2197	0.957365	0.94803	0.966793	Zoo
7.2334	0.957201	0.947836	0.966659	Zoo
7.2553	0.957011	0.947611	0.966504	Zoo
7.258	0.956824	0.94739	0.966352	Zoo
7.2663	0.956634	0.947165	0.966197	Zoo
7.2745	0.956444	0.946941	0.966042	Zoo
7.2772	0.956254	0.946717	0.965888	Zoo
7.2799	0.956069	0.946498	0.965737	Zoo
7.2827	0.955506	0.945833	0.965278	Zoo
7.2854	0.955125	0.945383	0.964967	Zoo
7.2882	0.954744	0.944932	0.964657	Zoo
7.2936	0.954181	0.944269	0.964198	Zoo
7.2964	0.9538	0.943819	0.963888	Zoo
7.2991	0.953242	0.94316	0.963432	Zoo
7.3018	0.952682	0.942498	0.962975	Zoo
7.3101	0.952306	0.942055	0.962668	Zoo
7.3155	0.951925	0.941606	0.962358	Zoo
7.3238	0.951541	0.941153	0.962044	Zoo
7.3265	0.951157	0.9407	0.961731	Zoo
7.33	0.951157	0.9407	0.961731	Zoo
7.332	0.950805	0.940285	0.961443	Zoo
7.3347	0.950613	0.940059	0.961287	Zoo
7.3402	0.950421	0.939832	0.96113	Zoo
7.3429	0.950228	0.939604	0.960972	Zoo
7.3457	0.950039	0.939381	0.960818	Zoo
7.3484	0.949847	0.939154	0.96066	Zoo
7.3539	0.949467	0.938707	0.96035	Zoo
7.3621	0.949081	0.938252	0.960035	Zoo
7.3648	0.948701	0.937805	0.959725	Zoo
7.3676	0.94851	0.937578	0.959568	Zoo
7.3703	0.948317	0.937351	0.95941	Zoo
7.373	0.947931	0.936896	0.959095	Zoo
7.3758	0.947744	0.936676	0.958942	Zoo
7.3785	0.94755	0.936448	0.958784	Zoo
7.3812	0.947363	0.936227	0.958631	Zoo
7.3867	0.947171	0.936001	0.958474	Zoo
7.3895	0.946784	0.935546	0.958158	Zoo
7.39	0.946784	0.935546	0.958158	Zoo
7.3949	0.946397	0.93509	0.957841	Zoo
7.4004	0.946205	0.934864	0.957684	Zoo
7.4031	0.945819	0.93441	0.957369	Zoo
7.4059	0.945626	0.934182	0.95721	Zoo
7.4086	0.945432	0.933954	0.957052	Zoo
7.4114	0.945238	0.933725	0.956893	Zoo
7.4223	0.945045	0.933498	0.956735	Zoo
7.4333	0.944657	0.933041	0.956417	Zoo
7.4442	0.944475	0.932827	0.956269	Zoo
7.4524	0.944281	0.932599	0.95611	Zoo
7.4606	0.944087	0.93237	0.955951	Zoo
7.4634	0.943896	0.932146	0.955795	Zoo
7.4661	0.943323	0.931471	0.955326	Zoo
7.47	0.943323	0.931471	0.955326	Zoo
7.4743	0.943129	0.931242	0.955167	Zoo
7.4853	0.94274	0.930785	0.954848	Zoo
7.4962	0.942545	0.930556	0.954689	Zoo
7.5017	0.941983	0.929895	0.954229	Zoo
7.5044	0.941788	0.929666	0.954069	Zoo
7.5154	0.941593	0.929436	0.953909	Zoo
7.5181	0.941398	0.929207	0.95375	Zoo
7.5264	0.941203	0.928978	0.95359	Zoo
7.5318	0.941015	0.928756	0.953435	Zoo
7.5346	0.940625	0.928298	0.953116	Zoo
7.54	0.940239	0.927844	0.9528	Zoo
7.55	0.940043	0.927614	0.952639	Zoo
7.551	0.939851	0.927388	0.952482	Zoo
7.5537	0.939516	0.926994	0.952207	Zoo
7.5647	0.939321	0.926764	0.952047	Zoo
7.5702	0.939129	0.926539	0.95189	Zoo
7.5784	0.938742	0.926084	0.951573	Zoo
7.5811	0.938546	0.925854	0.951412	Zoo
7.5866	0.938162	0.925402	0.951097	Zoo
7.5893	0.93801	0.925224	0.950972	Zoo
7.5921	0.937813	0.924993	0.950811	Zoo
7.5975	0.937435	0.924549	0.950501	Zoo
7.603	0.937239	0.924319	0.95034	Zoo
7.6057	0.936893	0.923912	0.950056	Zoo
7.6222	0.9367	0.923686	0.949898	Zoo
7.6249	0.936518	0.923472	0.949749	Zoo
7.6331	0.93637	0.923297	0.949627	Zoo
7.6386	0.936173	0.923067	0.949466	Zoo
7.6824	0.935981	0.92284	0.949308	Zoo
7.6879	0.935786	0.922611	0.949148	Zoo
7.6906	0.93559	0.922382	0.948988	Zoo
7.6934	0.935409	0.922169	0.948838	Zoo
7.707	0.935214	0.92194	0.948678	Zoo
7.71	0.935016	0.921708	0.948516	Zoo
7.73	0.935016	0.921708	0.948516	Zoo
7.7372	0.934823	0.921482	0.948358	Zoo
7.7399	0.934431	0.921022	0.948036	Zoo
[truncated: 1,276 more rows]

## Sheet: Figure 1F
Figure 1F
origin	min	Q25	Q50	Q75	max
wild	4.0137	9.3607	13.0787	18.8118	25.2211
zoo	4.02	12.8	20.5886	30.91	42.99

## Sheet: Figure 2A
Figure 2A
Annotated hits
meth_diff	-log10(qvalue)	gene
0.135401	9.21233	GRIK3
-0.103336	4.16532	FGFR3
-0.115118	9.23247	MAPKAP1
-0.12373	5.3037	USP28
-0.159111	10.0392	USP28
-0.102246	3.76563	USP28
0.119975	3.86059	USP28
0.114746	3.33299	GRIK4
0.12926	22.3305	IGSF3
-0.186506	30.9307	EPS8
-0.25355	20.0941	ACSF3
0.152588	23.571	SARM1
0.22979	22.2861	SARM1
0.181574	26.1434	TWIST2
-0.119377	28.5129	COX20
0.118159	1.81693	NR3C1
-0.127741	21.9609	TRIM13
0.156343	8.91833	TRHR
-0.126221	2.60201	PERP
0.114756	1.89753	CRY1
0.101743	24.9705	WFDC2
0.190137	34.6383	CRACDL
0.121427	20.4357	ZNF541
0.158927	20.4357	ARL13A
-0.168546	19.8367	WDR76
0.215271	23.0666	ASIC2
0.123828	2.61273	PASD1
-0.104138	2.78257	INPP4B
All data
meth_diff	-log10(qvalue)
0.019739	0.938472
0.032142	0
0.032793	0
-0.014711	0
-0.045048	0.140064
0.040972	0.196263
-0.01879	0
-0.013481	0
0.02971	0.112878
-0.024239	0
0.05271	3.04584
0.030396	0
-0.030355	0
0.007574	0
-0.006114	0
0.019592	0
0.055539	0
0.041793	0.272134
-0.010125	0
0.028176	0
0.003532	0
-0.002702	0
-0.002944	0
-0.016777	0
-0.024405	0.0293556
0.031682	0.140195
0.030619	0
0.030418	0
-0.038223	0.3862
0.045927	0.946653
-0.043557	0.81511
0.033449	0
-0.029933	0.452976
-0.018355	0
-0.018624	0
-0.045134	0.72679
-0.042768	0.90025
-0.024495	0.351289
0.041919	0
0.04905	0
0.043549	0.279113
-0.03044	1.20994
0.035122	0
-0.021963	0
-0.031964	0
0.020994	0
0.027361	0
-0.038936	1.09388
0.037925	0.572189
-0.007369	0
-0.003313	0
-0.046795	0.639444
-0.016209	0
0.029697	0.211669
0.026021	0
0.030713	0.318695
0.036282	0.634774
-0.034299	0.0106525
0.02781	0
0.027842	0
0.04297	1.4158
0.020249	0
0.030546	0
-0.047238	0.662581
0.029829	0.206461
-0.034497	0.16707
-0.028771	0.256122
0.03232	0.0288216
-0.02101	0
-0.002056	0
0.030984	0
-0.017822	0
0.022649	0.0270015
0.044258	1.141
0.015144	0
0.045252	0.120394
0.025955	0
0.001603	0.225447
0.040124	0
0.014822	0
0.024759	0
0.064828	2.50813
-0.03896	0
0.012673	0
0.017966	0
0.015676	0
0.012757	0.61468
0.001569	0
0.003031	0
-0.024662	0.475942
0.022894	0.188995
0.030205	1.95109
0.028313	0.162475
0.017897	0
0.01975	1.40088
-0.035063	0
0.011511	0
-0.026981	0
0.081719	1.23695
-0.012697	0.121662
-0.029127	0
-0.036393	0.615199
0.026986	0.211619
0.040341	0.0607354
0.043005	0.885556
-0.0902	2.69129
0.029417	0
0.024567	0
0.047999	1.5318
0.015756	0
-0.040878	0
-0.000604	0
-0.001055	0
0.015267	0.899216
0.035184	0.771497
0.020766	0.851274
-0.006018	0
-0.024642	0
0.009236	0
-0.022416	0
0.023156	0
0.033647	1.47445
-0.012133	0
0.055225	0.373403
0.034393	0.363783
-0.031076	0
0.023448	0
0.037763	0
-0.004538	0
-0.022142	0
-0.087894	2.22361
0.026987	0.3107
0.043359	0.549351
0.022331	0.348906
0.019541	0
-0.016975	0
-0.017658	0
0.025322	1.61311
0.045531	0
0.079795	0.50151
-0.028957	0.985144
0.037743	0
-0.027258	0.141337
-0.028357	0
0.034854	0
0.010967	0
0.018058	0
0.041545	0.0210256
-0.018401	0
0.040072	0.21181
0.045735	0
-0.01181	1.04001
0.01629	0
-0.018745	0
-0.020612	0.12513
0.045775	0
-0.008057	0
0.015046	0
-0.065044	0.0897866
-0.035256	1.98005
-0.027782	0.734333
0.031667	0
0.123057	3.41989
0.012823	0
-0.037012	1.81118
0.063934	2.33443
0.035185	0.278973
0.080349	2.03068
0.055325	0.94993
-0.027022	0
0.03106	0.0670394
0.03829	0
0.021743	0
0.079935	1.78291
0.025812	0.534409
0.022497	0
0.028213	0
-0.034567	0
0.04766	0
-0.033364	0.153428
0.016411	0.0621162
0.033413	0.738475
-0.028869	0
-0.051892	0
0.024016	0
-0.020355	0
0.026554	0
-0.020788	0.074822
0.025464	0
0.028032	0.754389
0.012016	0
0.031658	0
0.030909	0
0.013629	0
0.018978	0
0.035567	0.00212018
-0.023648	0
-0.044667	0
-0.020188	0
0.048556	0.649519
0.019164	0
-0.085934	1.31172
-0.038832	0.127151
-0.05683	3.88476
-0.042592	0
-0.043551	1.63852
-0.051972	0.712198
0.035962	1.35857
-0.015145	0.0253916
-0.018283	0
0.020411	0
-0.045033	0.371591
0.049985	0
0.045128	0
0.019964	0.151688
0.014207	0
0.03345	1.94489
-0.034796	0
0.033455	0
0.013258	0
0.015952	0
0.043271	0
0.027899	0.431364
0.036627	0
0.02661	0
0.042766	0.0986779
0.034375	0
-0.025507	0
-0.030982	0
0.036521	0.126708
0.077011	0.176996
0.025086	0
0.058727	1.90809
0.029825	0
-0.018372	0
0.041575	0.163296
0.01562	0
0.039145	0
0.035691	0
0.042043	0.168559
0.02575	0
0.026067	0
0.024185	0
0.038945	0.10544
0.017212	0.19535
-0.02474	0
0.034421	0.425078
0.049486	0
-0.03024	0.653647
0.025264	0.965813
0.022583	0
-0.028449	0
0.039548	1.41305
-0.041422	0
0.042161	0
0.0133	0
0.010007	1.07512
0.038303	0.650451
0.023233	0
0.028617	0
0.019098	0
0.012522	0
-0.027091	0
-0.043194	0
-0.087371	1.07306
-0.004854	0
-0.001838	0
0.019452	1.13322
-0.021101	0
-0.004431	0
0.110852	6.63289
0.023559	0.35811
0.019149	0.0443171
0.032905	0
0.042728	0
0.053745	0.535496
0.069919	1.05866
-0.021156	0
-0.018759	0
0.029709	0.324992
0.06811	1.11002
-0.031067	0
0.014232	0
-0.038021	0
-0.02018	0
-0.034407	0
0.023383	0.359598
-0.03453	0
0.024067	0
0.019462	0
-0.050707	0.448062
-0.023586	0.618163
0.025972	0
-0.038405	0.756565
0.016738	0
0.014455	0
-0.026211	0
0.023114	0
0.004033	0
-0.016418	0
-0.04662	1.01608
0.010585	0
-0.001224	0
-0.043085	0.0120881
0.014282	0
0.014439	0.308088
0.042275	0
0.01663	0
0.019844	0
0.02061	1.79778
0.033206	0
-0.012099	0
-0.054049	1.13283
-0.047967	0
-0.022262	0.919807
0.037625	0.629265
0.030066	2.36979
0.024651	0.470236
0.004401	0
-0.024886	0
-0.037876	0
0.029828	0.0402862
-0.015166	0
-0.0335	0
-0.010874	0
0.016033	0
0.013146	0
0.036686	1.01183
-0.023145	0
0.002328	0
-0.000391	0
0.003496	0
0.00267	0
0.003121	0
-0.00502	0
0.025886	0
0.026263	1.94896
0.014582	1.0285
0.008397	1.59181
0.028958	0
0.019271	0
0.016816	0.768836
0.009521	0
0.061538	4.10772
-0.003983	0
-0.019743	0.0272835
0.015486	0
-0.004296	0
0.030027	0.637649
0.028542	0.868413
-0.013444	0.62884
0.012586	0.136564
0.023246	0
0.010955	0
0.024825	0.054689
-0.024938	1.58673
-0.03868	0.21775
0.019611	0
0.010241	0
0.022797	0
0.025795	0
0.024624	0
0.022181	0
0.040665	0
-0.027679	0
0.028412	0.394695
0.028204	0
0.027331	0
-0.039421	0
-0.018779	0
0.017759	0
-0.030887	0.339438
-0.028158	0
0.037531	0
-0.018393	0
0.013268	0
-0.026947	0.879591
0.037325	0.685669
0.0247	0
0.028236	0
-0.03022	0
0.035975	0
-0.048791	3.56914
-0.002881	0
-0.035328	0
0.029291	1.81921
-0.029023	1.99204
0.089786	4.37499
0.023399	0
-0.040496	1.81721
-0.05363	0.709498
-0.031681	0
-0.079782	1.0296
-0.042151	0.545277
-0.014495	0
-0.034178	0.818071
-0.014796	0
0.03983	0
0.03359	0
-0.031855	0.0881874
-0.02666	1.20382
0.031083	0.120457
-0.065155	5.11592
-0.017926	0.0193423
0.037067	0.432621
0.024222	0
-0.035748	0.678257
-0.018221	0
-0.03137	0
-0.046659	0.515344
-0.024705	0
0.03343	0.108384
0.025034	0.155169
0.024653	0.104009
-0.038054	2.19656
0.038993	0.305456
0.033144	0
-0.028262	0
0.024671	0
0.033197	1.3412
0.046347	0.639407
0.022408	0
0.0392	0.671682
-0.050103	0.0147757
0.032481	0.260689
0.039931	0.540849
0.03972	0.77963
-0.05	1.05227
0.025997	0
0.033187	0.11772
0.016537	0
0.025091	0.510365
-0.018139	0
0.015639	0
-0.033388	0
0.052241	1.45674
-0.019023	0
0.027447	3.58937
-0.021174	2.81999
-0.026928	0
-0.0131	0
0.015578	0.0284227
0.010085	0.601262
0.032325	0
0.033094	0
0.004489	0
0.030565	0
0.003721	0
0.041555	0.563662
0.028747	0.53663
0.017817	0
0.01855	0
0.034976	0.239924
0.024532	0.0942851
0.016194	1.56377
-0.027198	0.00994988
0.089681	0.785236
0.011525	0
-0.013232	0
0.022254	0
0.034831	0.635787
0.025394	0
0.035003	1.67797
0.021016	0.458358
0.037536	0
0.023971	0.28228
-0.018177	0
0.051107	3.88576
0.02717	0
0.018026	0
0.025458	0.522922
0.007583	1.66426
-0.026719	2.35548
0.007209	1.34896
0.016289	3.25262
-0.028164	0
-0.029274	0.653158
-0.025023	0
0.054062	1.85384
0.025672	0
0.015629	0
0.074796	1.06989
0.082794	1.0379
-0.050347	1.52229
-0.043889	0
0.016671	0
-0.029546	0.350052
-0.032736	0
-0.035977	0.325617
-0.018379	0.195057
-0.036067	1.03263
0.049588	1.12616
-0.030704	0.737644
0.023158	0
0.021514	0
0.030428	0
-0.028656	1.62414
0.031723	0.433256
0.016963	0
0.017154	0
0.025185	0
0.027638	0
-0.036128	1.43836
0.018616	0.563265
-0.012557	0
0.039078	0
0.020504	0
-0.027513	0.164823
-0.072179	0.939302
0.042622	1.12808
0.030377	0
-0.027118	0.096758
-0.026276	0.674669
-0.019827	0
0.028627	0.449295
0.029935	0
0.025075	0
0.045005	0.970657
0.032575	0.162071
-0.018001	0
0.01372	0
0.048279	0.389755
-0.021999	0
-0.03721	1.02684
0.032242	0
-0.021572	0
-0.038488	0.475098
0.04732	0
0.047439	0
0.079519	2.40217
0.043796	2.32329
0.025397	0.0650574
-0.043477	0
-0.018223	0
-0.035682	0
0.051246	0.73438
0.031583	0.680436
0.054879	2.26308
0.028304	0
-0.03375	0.715976
0.02637	0
0.02556	0.766192
0.032432	1.7751
-0.045786	0.666412
0.027272	1.51303
0.013944	0
0.023587	0.0636069
-0.040163	0.225556
-0.003022	0
0.009053	1.73424
-0.008771	0
-0.078477	3.50248
0.023957	0
0.022805	0
-0.012513	0
0.037951	0
0.039256	0
0.018524	0
0.037048	0
-0.02208	0
-0.028529	0
-0.046412	0
0.017043	0
0.01875	0.814373
0.048242	1.32419
0.026813	0
-0.018615	0
0.046997	0
-0.067002	0
0.025827	0
0.026132	0.129192
-0.015696	0
0.032333	0.711639
0.016644	0.0121015
0.020207	0
-0.031823	0.236303
-0.00889	0
-0.101596	1.51373
0.017439	0.80568
0.007479	0.0856198
0.027482	0.523502
0.024692	0.853252
0.01618	0.337138
-0.016572	0
-0.056366	0
-0.01262	0.365422
0.031961	0.732875
0.040264	3.79204
0.023168	1.19068
0.03543	2.00282
0.028634	0
0.022394	0
0.022368	2.06981
-0.022773	0
0.01432	1.03092
0.020525	1.1916
0.039444	0.0713533
-0.086272	1.03113
-0.017782	1.83133
0.02338	2.50118
0.021982	1.83565
0.055024	3.62266
-0.042996	0.124788
-0.078699	0.475669
-0.022661	0
0.018078	0
0.027663	0
-0.018043	0.251215
-0.021122	0.738832
0.015049	0
-0.016585	0
0.019071	0
-0.038584	0
0.018615	0
-0.02304	0
-0.027406	0
-0.015593	0.646988
-0.045848	0
0.00865	0
0.031534	0
-0.011602	0.196679
-0.03425	0.0365664
-0.014646	0.558792
0.015111	0.0430732
-0.039952	0
0.024049	0.0806761
0.031012	0.612806
-0.019143	0.516612
0.023065	0
-0.018751	0
0.027353	1.2291
-0.068249	0.894115
-0.02836	2.33071
0.048571	0
0.062025	0
-0.003376	0
-0.02832	0.824488
0.032676	0
0.00463	0
0.026383	0.247314
0.027802	0.10376
-0.018892	0
-0.039318	1.21204
-0.029676	0
0.029043	0.0909845
0.033418	0.340122
0.023815	0
0.020793	0
-0.021982	1.29694
-0.022123	0
0.03431	0
0.027203	0.613822
-0.034309	0.778899
-0.025504	0
-0.024065	0
0.036801	0
0.042455	0.5133
0.033185	1.01228
0.022716	0
-0.022595	0
-0.077897	0.277473
-0.024571	0
0.040241	1.14886
0.043872	0
0.026683	0
-0.040886	0
-0.047926	0
0.034606	0.956716
-0.040978	0
-0.034427	0
-0.002728	0
-0.026563	0
0.012321	0
-0.01262	0.251006
-0.061763	1.2857
-0.045506	0.2498
0.029472	0
-0.03139	0
0.020188	0
0.004757	0
0.02324	0.137755
0.024974	0.506054
0.03208	1.41492
0.008943	0
-0.029999	0
0.039243	0
0.03022	0.00345331
0.019065	0.546452
-0.02955	0
-0.042773	0.686027
-0.057407	0.77916
-0.05284	0
-0.022298	0.0407439
-0.034186	0
0.017862	0
-0.036819	0
-0.01451	0
-0.032179	0.233617
0.033905	0
-0.002696	0
0.00749	0
-0.042694	0.454953
-0.025554	0.396412
0.028972	0
-0.04326	1.69073
-0.012285	0
0.025535	0
0.018692	0
0.171422	27.1156
0.026654	4.54901
0.030847	1.20726
0.019263	0
0.025465	0
0.017229	0
0.020495	0
0.033635	0.601262
0.042822	0.58049
-0.028087	0
-0.02322	0.192512
0.017631	0.772396
-0.005782	0
0.009941	0.611703
0.018325	0
0.070392	1.31579
0.035076	0
0.031574	0.0703614
-0.033966	0
0.033699	0
-0.040618	0
-0.016548	0.966898
-0.019278	0.535704
0.028496	0
-0.027173	0.00242578
0.017927	0.209377
0.033725	0
0.017166	1.43914
-0.03734	0.38747
0.041559	1.11508
-0.027493	1.3913
0.028612	0.799341
0.015771	0
0.067688	0.857986
-0.078837	2.67323
-0.006681	0
-0.065418	4.16799
0.034848	0
0.032245	0
0.025313	0
0.028884	0.627862
0.049123	2.15345
-0.084651	1.4966
0.039038	0
-0.048259	1.55628
-0.029592	0
-0.023633	0.341865
-0.044866	1.2659
-0.036146	0
0.017471	0
-0.03541	0.598272
0.032809	0.0700551
0.037016	1.24025
0.034262	0
-0.033337	0
0.003582	0
0.041428	0.167453
0.005343	0
0.026033	0
0.034376	0
0.03976	0.237622
0.037717	0
-0.034225	0.340455
-0.048865	0
0.02897	0
0.049956	0
-0.044296	0.244781
0.018639	0.390054
-0.018213	0
0.032873	0
0.028285	0.509045
-0.037061	0
-0.027043	0.693168
-0.029406	0
-0.026405	0
-0.016394	0.979556
0.016829	0
-0.050281	0
-0.016246	0
0.086907	1.68212
-0.016806	0
-0.021079	0
0.030684	0.226294
0.0244	0
-0.05331	0.537258
-0.056862	1.37515
-0.027422	0
0.021825	1.93289
0.026342	0
-0.023325	0
-0.016157	0
0.019636	0
-0.069461	0.107855
-0.007831	0
-0.038017	0
0.036234	0
0.002479	0
0.015376	0
0.027011	0
0.023549	0
-0.025742	0
-0.01923	0
0.002055	0
-0.026371	0
-0.014916	0
0.046428	0
-0.009571	0
-0.020634	0.200157
-0.039526	0
0.032632	0.317837
0.065668	1.40801
-0.014374	0
0.04939	0.814288
-0.013856	0
-0.055162	0
-0.034709	0
-0.027305	0
-0.021243	0
-0.017688	0
-0.037773	0
0.042537	0.118507
0.036074	0
-0.025517	0
0.036931	0
0.038549	0
0.028458	0
-0.030923	0
0.046791	1.73342
0.01698	0
0.029751	0.698189
0.006308	0
0.032082	0
-0.01259	0
0.055611	2.09168
0.013501	0
0.015882	0.0452704
0.025744	0.0363869
0.02417	0
0.009913	0
0.039156	0
0.025386	0.0724808
0.020119	0
0.034213	0
0.028314	0
0.033613	0
0.048192	1.00364
0.02817	0
0.034328	0
0.042932	1.3554
0.009648	0
0.011421	0
0.031112	0
0.01584	0
-0.026847	0.883824
0.020851	0.194024
-0.026576	0
0.040434	0.573034
-0.016738	0
0.027046	0
0.025179	0
0.056117	2.39591
0.031783	0
-0.027959	0.161957
0.027942	0
-0.028953	0.0672118
-0.034194	0.071036
-0.018125	0
0.046866	0.328948
0.029222	0
0.043261	0.20097
0.029226	0
-0.039117	1.84652
0.026963	0
0.046898	0
0.033837	0.330441
0.034656	0.592082
0.034793	0.547784
0.026658	0
0.031803	0.37477
0.037436	0.487489
-0.034455	1.39639
0.022575	0
0.02961	0
-0.03243	0
0.075754	0.950317
0.028206	0
-0.049505	2.00188
0.033965	0.177041
0.016566	0
0.069152	0.0517142
0.018315	0
-0.05658	0.825562
0.050223	2.08541
0.036971	0.298726
0.02065	0
0.028171	0
0.032376	0.255058
0.020276	0
0.017139	0
-0.034064	0.6443
0.056216	0.626206
-0.01638	0
0.031445	0
0.009271	0
0.028586	0.182514
0.023865	0
0.02258	0
-0.027816	0
0.037976	0
0.02114	0
-0.036542	0
0.018306	0
0.048256	0.825562
0.041891	0.93085
-0.020388	0
-0.036297	0.236407
-0.041638	0.52178
0.032252	0
0.048221	1.33227
0.033862	0
0.034482	0.487996
-0.042233	0
-0.053807	1.47094
-0.020895	0
0.026001	0
0.033434	0
0.033108	1.49352
-0.024967	0
-0.019716	0
-0.026012	0
-0.040175	0
0.017874	0
0.014123	1.0638
0.055598	0.34016
0.085665	0.379073
-0.036732	0.810369
0.025248	0
0.026412	1.63835
0.058117	0.101017
-0.005659	0
0.052981	0.0808016
0.051365	0.300839
0.016523	0
0.101439	1.92731
0.06176	0.906508
-0.066693	0.079955
-0.010831	0
0.028933	0.0183082
-0.018368	0.409481
0.028925	1.44027
-0.056673	0
0.053699	0
-0.040536	0
0.063141	2.97224
0.033921	0
0.035662	0.0592495
0.041938	0.361441
0.051517	0.439018
0.052762	1.02094
0.007273	0
0.039648	0
0.046148	0.0390966
0.039382	0
0.033615	0.072984
0.044234	0.338727
0.035989	0.461502
0.034236	0.759601
0.046107	0.125338
-0.070491	0.0743219
0.036666	0.164018
-0.042478	0
0.041398	0.765837
-0.058412	0.686723
0.027415	0
0.017388	0
0.039844	0
0.094021	2.59457
0.025789	0
0.051596	0.739738
0.04496	0.0711332
-0.034401	0
0.048835	1.07823
0.012062	0
0.04583	0
0.03923	0.475046
0.033255	0
0.038608	0.0785216
0.024566	0
0.019638	0
-0.030629	0.137159
0.052632	0
-0.022831	0.226491
0.027384	0
0.013021	0
0.051244	1.57409
-0.047536	0
-0.026378	0
0.023904	0
0.018681	0
0.026564	0
0.031557	0
0.041198	0
0.031739	0
0.02232	0
0.025126	0
0.049546	0
-0.03959	0
0.023149	0
-0.047675	0.729741
0.030056	0.32569
0.040273	0
0.027827	0.56344
0.045944	0.346633
-0.037423	0
-0.006889	0
-0.037641	0
-0.044729	0
0.05855	0.0360989
0.027692	0.47915
-0.048684	0
0.015703	0.548859
0.068706	1.5318
-0.053836	0
0.037955	0.25342
0.033007	0
-0.047003	0
0.04601	1.44192
0.035208	0.223125
0.016997	0
0.040887	0.47915
-0.029434	0
0.030877	0.181735
0.005253	0
-0.036556	0
0.037458	0
-0.017699	0
-0.030225	0
-0.035224	1.26766
-0.027442	0
0.025393	0
0.01624	0
-0.040218	1.83094
0.028904	0
0.040832	0.312266
0.00358	0
0.042016	1.19385
0.027683	0
0.01916	0
0.028112	0
-0.031493	0
0.035077	0.196748
0.064865	1.89483
0.020936	0
0.036559	0
0.011308	0
0.0317	0
0.021393	0
0.008043	0
-0.041973	0
-0.003947	0
-0.02022	0
-0.084986	1.10654
0.038133	0.989488
0.021755	0
0.001522	0
0.051626	0
0.030653	0
0.034603	0.162323
0.039889	0.109887
-0.051061	0
0.024385	0
0.019238	0
-0.014279	0
0.043486	0.226843
0.06774	0.884556
0.018224	0
0.041055	0
0.069846	1.87995
0.048573	0.851829
0.043957	0.0791882
0.02799	0
0.031167	0
-0.036144	1.79899
0.040591	0.357229
0.02696	0
0.027263	0
0.029408	0
0.032564	0
0.029479	0.173945
-0.067792	0.699818
-0.049786	0
-0.033159	0.320872
0.071532	0.28526
-0.037605	0
0.039132	0
-0.019888	0
0.039759	0
-0.006079	0
0.057998	1.95865
0.039088	0
0.026782	0
-0.047987	0.137118
0.038583	0
-0.025283	0
0.003438	0
-0.02401	0
0.094682	0.561062
0.011245	0
-0.014939	1.33447
0.009282	0
-0.033829	0
-0.02286	0
-0.026958	0
-0.046918	0
0.023488	0.233208
0.027876	1.042
-0.027016	0.0579374
0.016956	0
-0.044915	0
-0.067988	2.65924
0.025717	0
-0.037861	0.326675
-0.047846	0
0.023845	0
-0.028732	0
-0.034125	1.1273
0.056426	2.55356
-0.062212	2.64601
-0.035887	0.32069
0.041973	0.314017
0.037953	0
0.071113	0.688183
0.039067	1.06315
0.037588	2.06515
0.041607	0.34466
0.037166	0
0.022004	0
-0.04321	0
0.048065	0.158622
0.038124	0
0.035692	0
-0.044428	0
0.035248	0
0.053363	0.0559617
0.027228	0.619391
0.044954	0.684093
0.03226	0
0.032721	0
0.059409	0.0710412
0.041914	0
0.04076	0
0.025903	0
0.031963	0.434117
-0.045916	2.43965
0.042485	1.01758
0.025515	0.517527
-0.024237	0.491551
-0.065765	0
0.033061	0
0.063453	1.80413
0.016237	0
0.053494	2.5662
-0.02774	0.0090266
-0.036153	0
-0.042265	0.509045
0.038987	0
0.032518	0
-0.021322	0
0.037508	0.0226926
-0.028478	0
-0.02725	0
0.008604	0
-0.022729	0
-0.019525	0
0.0305	0
0.037977	0.139345
-0.043315	0.697409
0.000393	0
-0.005787	0
0.022513	0
0.056211	0.938472
-0.032247	0.0420529
0.01165	0
-0.028002	0
0.04438	0.102087
0.03021	0
-0.024857	0
0.030873	0
0.044338	0.533459
0.07329	2.91714
0.030881	0
0.046475	0.234227
0.041436	1.45679
0.014541	0
0.049286	0.891875
-0.070091	0.598341
0.032777	0
0.027118	0
0.063244	0.648262
-0.090537	1.47944
0.053674	2.03521
0.020517	0
0.041779	0
0.033078	0.757583
0.046957	0
0.026761	0
0.053724	1.13133
0.025175	0
-0.04316	0
0.027707	1.42813
0.003907	0
0.020521	0
0.03492	0
0.028847	0.0416607
0.036852	0.729158
0.038183	0
-0.079424	0.855987
0.040179	0.536899
0.047379	0.906613
0.029928	0.186492
0.036042	0.761979
0.032566	0
0.078637	0.393597
-0.029626	0
0.044308	0.361551
-0.044148	0.447587
-0.024313	0
0.030813	0
0.02871	0.148864
0.10002	4.49295
0.035992	0
-0.027415	0
-0.02325	0
-0.029767	1.12717
-0.018596	0
0.056778	0
0.02949	0
0.040473	0.00998543
0.020875	0
0.072592	0.625197
0.036152	0
-0.037631	0.00202418
0.030239	0
0.048352	0
0.055433	0.116248
0.026728	0
0.029982	0.0974858
0.056785	0.163151
-0.016854	0
0.019521	0
-0.042582	0
-0.036193	0.0772901
0.033656	0
-0.02377	0
0.039137	0.43275
0.058377	0.22174
0.032023	0
-0.05575	0
-0.015538	0
-0.050077	0.443661
0.017631	0.181748
0.030447	0.0297089
-0.035812	0.0200421
0.031473	0
0.053896	0.481512
0.02551	0
-0.043569	0.319329
0.01564	0
0.020016	0
0.03817	0.31689
0.028867	0
0.032262	0
0.041154	0.0725321
-0.033685	0
-0.04075	0.200046
0.100695	0.98843
0.035362	0.210638
0.005313	0
0.020676	0
-0.026449	0.127354
0.00921	0
-0.022471	0.0820903
0.049602	0
-0.0095	0.253669
0.037928	0
0.036188	0
0.026999	0.533177
0.027548	0
0.037891	0.594295
-0.039444	0
-0.01174	0
-0.030418	0
0.023619	0
0.036657	0.175881
0.03885	0
-0.051012	2.76609
-0.032814	0.404901
0.026096	0
0.013326	0
0.023194	0
0.056686	1.49618
0.035576	1.17622
-0.05694	1.86028
0.01551	0
0.052455	0
0.019613	0
0.029002	1.12311
-0.027488	0
0.027226	0.153688
0.038259	0
-0.06044	1.00271
0.024957	0
0.052216	0.0919388
0.017196	0
0.047307	1.67967
0.061877	1.18513
0.01589	0
0.063666	0.453383
0.037799	0.324808
-0.044636	0
-0.034537	0.0770152
0.037385	0.434011
0.019961	0
0.050162	0
-0.031614	0
-0.134345	6.68217
-0.047873	0.722047
-0.04764	0.0179369
0.028397	0.372573
0.035447	0
0.035466	0.165732
-0.003013	0
-0.045763	1.03614
-0.018058	0
-0.003767	0
-0.03149	0
0.039039	2.10629
0.037847	0
-0.04459	0
0.036433	0.0150364
-0.026603	1.01616
0.026497	0.541166
0.022788	0
-0.027135	0
-0.01362	0
0.031894	0
0.032636	0.386475
0.057655	1.7832
0.030805	0
0.042727	3.45417
0.024469	0.492293
0.005606	0
-0.003993	0
0.018951	0.868895
-0.070718	0.769704
0.062208	1.58148
-0.001453	0
0.018591	0
-0.020492	0
-0.033906	0
0.024941	0
0.032463	1.31871
0.036364	0.771266
0.025074	0
-0.04963	1.69819
0.009861	0
-0.023405	0
0.014635	0
-0.016983	0
0.032743	0.719968
0.072595	0.25505
0.045538	0.023783
0.020647	0
0.072551	4.88074
0.020702	0
0.027024	0
-0.019977	0.105673
-0.027267	0
0.043853	0.456081
0.031106	0
-0.055793	1.29123
0.040757	0.00590731
0.033935	0
-0.029302	0.42941
0.065669	0.676769
0.018901	0
0.043022	1.19422
0.055832	3.577
0.020058	0
0.024624	0
0.035976	0.857892
0.033915	0.168354
0.016485	0
0.030525	0
-0.040433	0
0.039219	0
-0.020337	0
-0.030993	0
0.045304	0.165045
0.029405	0
0.02653	0.211535
-0.02088	0
-0.016893	0
0.035552	0
0.027324	0.254871
-0.010115	0
-0.020451	0
0.04712	1.19658
-0.002563	0
-0.037024	1.12619
0.018361	0
0.032466	0
0.045685	0
0.024356	0.958726
-0.015609	0
0.031052	0.182461
0.042988	0.6743
0.027264	0.111152
0.017104	0
0.031609	0.0882673
-0.003241	0
0.02962	0
0.02636	0.449331
-0.014426	0
-0.05785	0.233624
-0.030832	0.131714
0.024293	0.0662496
-0.031503	0
-0.018507	0
-0.026666	0.990507
0.025435	0
-0.033761	0
-0.024643	0.11122
-0.033937	1.52825
0.025376	0.201944
-0.047833	1.03263
0.04099	0.378595
0.040003	1.72086
-0.031326	0.206461
-0.00824	0
-0.031712	0
0.019493	0
-0.005618	0
0.035101	0
-0.019245	0
0.022102	0
0.014939	0
0.031598	0.695941
0.031104	0.00437797
-0.028542	0
0.054219	0.461162
0.031509	0.951986
0.052633	0.551232
0.024545	0.0190881
0.041877	0.305948
-0.028283	0.725334
0.032282	0.586818
0.031471	0
0.031207	0.963411
0.038639	0.637367
0.03074	0.434731
0.024255	0
-0.06563	3.09842
0.018714	0
-0.019956	0
0.041185	0
0.025329	0
-0.032285	0
-0.031491	0.279576
0.033686	0.341454
0.032437	0
0.042792	0
0.069809	0.930221
0.041348	1.39274
-0.023681	0
-0.044609	0
0.035688	0.0195285
0.014729	0
0.028977	0.00279279
0.041679	0.256663
0.034348	0.419988
0.035029	0.443637
0.032099	0.417993
-0.043952	0
0.053281	0.136511
-0.049762	0
0.035213	0
0.037529	0
-0.032731	0.978521
0.052064	1.99529
-0.043539	1.0416
-0.022933	0
0.056237	1.27612
0.052942	0.638744
-0.024199	0.0775912
0.037798	0
-0.031243	0
0.032511	0
-0.028095	0
-0.029779	0
-0.028175	0.114865
-0.061672	0.197486
0.015892	0
-0.022682	0
0.019328	0
-0.05425	0
-0.009419	0
0.014173	0
0.037227	5.05845
-0.02513	1.06182
-0.01287	0.0202787
-0.026748	0
-0.046044	0
-0.010575	0.093762
-0.041838	2.30736
-0.090479	1.88807
0.015117	0
0.00147	0
0.09862	1.22411
-0.021057	0
0.028753	0.0149465
-0.012926	0
-0.01754	0
0.012059	0
0.016406	0
0.070396	0.132108
0.041498	0.712221
0.04519	0.0679069
0.039373	0.66617
-0.016921	0
0.049844	0
-0.035809	0
0.021417	0
-0.025165	0
0.019814	0
0.051719	0.198617
-0.019031	0
0.038508	0
-0.012883	0
-0.029882	0
0.02026	0
0.011664	0
0.018486	0
0.017652	0
0.048137	0.0170055
0.020224	0
-0.031035	0
-0.01743	0
-0.049833	0.0131477
0.033301	0
0.113012	2.86018
0.019493	0
0.033811	0
0.005609	0
0.060517	2.74146
0.044924	0
0.023515	0
0.021512	0
0.04999	0.0485071
0.036982	0.398168
0.033738	0.47736
0.037495	0.169495
0.03557	0
-0.012077	0
0.034937	0
0.032925	0
-0.031539	0.377962
0.025844	0
0.039128	0.706262
-0.0387	0.577722
0.017867	0
0.035527	0
0.01989	0
-0.035094	0
0.022366	0
-0.034486	0
0.063692	1.173
0.016937	0
-0.022069	0
-0.044477	0
0.042705	1.47483
0.022641	0
0.025513	0
-0.037697	0.446396
0.039481	0.440129
0.093984	1.40837
-0.027498	0
0.022652	0.342437
0.031491	0
0.025954	0.0914614
0.036556	0.101807
-0.017474	0
-0.0239	0
-0.032826	0
-0.024099	1.46483
0.013192	0
-0.046833	0
0.039875	0
-0.003102	0
-0.051183	0.28593
0.012775	0.00481688
0.027816	0
0.026023	0
-0.031041	0
0.04216	0
-0.049368	1.95206
0.033337	0
0.003958	0
-0.038413	1.54025
-0.013181	0
-0.044122	0
-0.016147	0
-0.052992	0
-0.018317	0
0.011915	0
0.01949	0.596159
-0.122867	5.5058
0.016165	0.23457
-0.034721	0
-0.023679	0.00681075
-0.029491	0
0.052205	0
-0.023933	0
-0.0368	0.432832
-0.044061	0.224776
-0.043673	0
0.029326	0
-0.036005	0.0542754
0.010188	0
-0.030523	0.136885
0.021167	0
0.018849	0
0.024009	0
0.025705	0.371969
0.052115	0.769091
-0.021979	0
-0.004984	0
-0.030221	0.0423496
-0.05625	1.59851
-0.021272	0
-0.038812	0
0.024771	0
-0.021205	0
0.024821	2.56518
-0.030003	0
-0.03235	0
0.021344	0.782437
-0.021952	0.699448
-0.040537	1.11947
-0.026107	0
-0.03723	0
-0.075218	1.71397
-0.051783	0
-0.03958	0
-0.02457	0
0.035103	0
0.03073	0.0845052
-0.049621	1.04867
0.009117	0
0.046179	1.23887
0.023719	1.62494
0.027084	0
0.018155	0.312016
0.040444	0.405552
0.021676	0
0.028411	0
0.052088	0.607285
0.007752	0
0.044172	0.257118
0.035763	0.276208
0.031097	0
0.028689	0
0.024008	0.848691
0.034365	1.83562
0.026749	0.749971
0.037891	3.21121
0.034714	0
0.03472	0.0105813
0.021043	0.763891
-0.014036	0
-0.018816	0
0.024942	0.712198
0.020266	0
0.005113	0
-0.01752	0
0.033898	0.287089
0.039605	0.528034
0.023445	0.927493
-0.01856	0
-0.018395	0
0.029933	0.212405
0.014534	0
-0.041495	0
-0.030113	0
0.04429	0
-0.026136	0.0778041
0.028924	0
0.04029	0.0442449
0.041984	1.10534
0.055335	0.679812
-0.04364	1.38106
-0.026495	0
-0.019675	0
0.043844	0
0.027879	0
-0.072598	1.75417
0.030603	0
-0.027626	0
0.029645	0.0189247
0.051477	0.177041
-0.037365	0
-0.030034	0
-0.025994	0
-0.018406	0
-0.031502	0
0.042737	1.13084
-0.025417	0
-0.054106	1.76584
-0.031273	0
0.026886	0
0.032727	0
0.052448	1.50082
0.030632	0
0.040798	0
0.021609	0
0.037349	0.532081
0.040556	4.14832
-0.046929	3.23879
-0.023228	0.096194
0.0094	0
-0.033356	0
0.035008	0
-0.021755	0
-0.033158	0
0.054092	0.895957
0.060077	0.841336
0.0451	0
0.056105	2.28381
0.019409	0
-0.045933	0
-0.043226	1.9201
-0.032435	1.42975
0.031197	0
0.003667	0.0213174
-0.032104	0
0.034849	0
0.027146	0.265264
0.005277	0
0.007882	0
0.012774	0
-0.026454	0.0548516
-0.01543	0
-0.004359	0
0.014255	0.802086
-0.018741	0
0.033703	0
0.029136	0.222037
-0.022192	0
0.026742	0.0465399
-0.029307	0.0139901
0.019777	0
-0.047045	0
0.011196	0
-0.037388	0.581053
0.03136	0
-0.040385	0
0.020822	0.186239
-0.019543	0.0612752
0.032623	0
0.021552	0
0.020883	0
0.042236	0.242429
-0.031921	0
0.018624	0
0.032574	0.373927
-0.007875	0
0.031245	0.143138
0.028947	0.106255
-0.020256	0
0.059369	0.821224
-0.068151	1.43704
0.010834	0
0.011363	0
-0.029008	0.516113
0.038352	0.236033
0.05042	0.287477
0.023021	0
-0.065257	1.05385
0.032728	0.589054
-0.012908	0
0.005097	0
0.009115	0
0.023569	1.41802
0.00517	0
0.000125	0
0.031238	0.145172
0.023494	0.814826
-0.01672	0.0900537
0.084691	0.00213327
0.026137	0
0.037411	0
0.011551	0
-0.017034	0
-0.024163	0
0.014596	0
-0.038443	0
0.01874	0
-0.015462	0
-0.010764	0
0.009748	0
-0.043376	2.21929
-0.069193	2.9179
0.018653	0
-0.015739	0
0.034719	0.0288216
-0.014864	0
-0.03788	1.35491
-0.038848	0
0.047482	1.1523
0.042363	0.459395
0.040533	0
-0.043204	0
0.092985	5.4181
0.022812	0
-0.020586	0
0.026943	0
0.046431	1.41144
0.029432	0
0.041527	0.740311
-0.024974	0
-0.038343	0
0.038112	0.999349
0.031415	0
0.020664	0
0.04771	0
0.035092	0.301091
-0.02396	0
0.037157	0.611508
-0.041111	2.48881
0.059513	1.19171
0.050906	0.16012
0.043144	0
0.033249	0
0.018599	0
0.028067	0.409883
-0.016587	0.0831882
0.002715	0
-0.024878	0.840764
0.046499	0.0271911
0.024913	0
0.025353	0.469903
-0.003221	0
-0.023936	0
-0.04389	0.0769426
-0.025128	0
0.023189	0
0.028787	0
0.064984	0.587288
-0.034687	0
0.086578	1.70171
0.050238	0.628507
0.0229	0
0.018411	0
0.017355	0
0.030336	0
0.032574	0.459295
0.014513	2.05995
0.025781	0.349702
-0.036376	1.22004
0.06014	0.247606
0.016203	0
0.011529	0
-0.035287	0
-0.013219	0
-0.021853	0
-0.029388	0
-0.042471	0
0.044042	3.06618
0.033398	0
0.019559	0
0.02502	0
0.035485	0.377662
0.018525	0.144245
0.028272	1.87962
0.031482	0
0.025095	0.38466
0.048337	1.51488
0.019791	0
0.056543	0.944354
-0.013626	0
0.021585	0
-0.034862	0
0.035618	0
0.016601	0
0.02388	0
-0.043045	0
0.022695	0
0.037358	0.329838
0.014752	0
0.060656	1.62248
0.099603	3.06296
-0.020702	0.232065
0.013268	0
0.016187	0
-0.033706	0.0664216
0.01824	0.262156
0.029303	0.465631
0.021854	0
-0.013879	0.45384
0.016931	0
0.025418	0
0.03929	0.509269
-0.052176	0.0176293
-0.037873	0
0.000833	0
0.066465	0.335161
0.031004	0
0.025819	0
0.013472	0
0.038666	0
0.003227	0
0.027434	0.364727
0.032946	0.0187025
0.015296	2.09661
0.017625	0.130369
0.022599	0.717242
-0.059675	0
0.027243	0
0.027998	0.990932
-0.019288	0
0.023332	0
-0.080105	1.25271
0.020793	0
0.047889	1.03104
-0.035882	0
0.02262	0.310709
-0.039858	0
0.024454	0
0.019288	1.20544
-0.039341	1.50139
0.031089	0.420559
-0.002637	0
-0.014108	0
0.031701	0
0.016885	0
0.030975	0.242323
-0.009797	0
0.042231	0.0806708
0.009224	0
0.045168	0.170336
-0.02813	1.13094
-0.022869	0
-0.018857	0
0.034701	0.659397
-0.027799	0.703335
-0.036682	0.614859
0.019228	0
0.011251	0
0.050312	0.0900911
[truncated: 110,768 more rows]

## Sheet: Figure 2B
Figure 2B
gene	origin	name	methylation
ACSF3	wild	A00000	0.514172
ACSF3	wild	A00017	0.887991
ACSF3	wild	A00097	0.541198
ACSF3	wild	A00144	0.537529
ACSF3	wild	A00319	0.913919
ACSF3	wild	A00388	0.942165
ACSF3	wild	A00774	0.610772
ACSF3	wild	A00774	0.545736
ACSF3	wild	A00985	0.908092
ACSF3	wild	A01376	0.557163
ACSF3	wild	A01396	0.928091
ACSF3	wild	A01833	0.879625
ACSF3	wild	A02168	0.917413
ACSF3	wild	A02168	0.949811
ACSF3	wild	A02580	0.83202
ACSF3	wild	A03083	0.939677
ACSF3	wild	A03083	0.937539
ACSF3	wild	A03083	0.916232
ACSF3	wild	A03260	0.621605
ACSF3	wild	A03354	0.899937
ACSF3	wild	A03374	0.35089
ACSF3	wild	A03374	0.311115
ACSF3	wild	A03407	0.945209
ACSF3	wild	A03407	0.912622
ACSF3	wild	A03407	0.960698
ACSF3	zoo	Bruno	0.587256
ACSF3	wild	E08115	0.538497
ACSF3	wild	E10399	0.933146
ACSF3	wild	E12630	0.549504
ACSF3	zoo	Emil	0.337959
ACSF3	zoo	Engu	0.362702
ACSF3	zoo	Falk	0.76628
ACSF3	zoo	Ferdinand	0.52296
ACSF3	zoo	Jeremy	0.442085
ACSF3	wild	KIN-BDM-2013-E-335	0.565749
ACSF3	wild	KIN-BDM-2014-E-891	0.935147
ACSF3	wild	KIN-BDM-2017-E-654	0.9314
ACSF3	wild	KIN-BDM-2017-E-706	0.193455
ACSF3	wild	KIN-BDM-2018-E-565	0.932488
ACSF3	wild	KIN-BDM-2018-E-569	0.911849
ACSF3	zoo	LP97010	0.487265
ACSF3	zoo	LP97019	0.384816
ACSF3	zoo	LP97031	0.218759
ACSF3	zoo	LP97071	0.771602
ACSF3	zoo	LP97078	0.121834
ACSF3	zoo	LP97090	0.450648
ACSF3	zoo	LP97091	0.547582
ACSF3	zoo	LP97098	0.922452
ACSF3	zoo	LP97100	0.456159
ACSF3	zoo	LP97104	0.89416
ACSF3	zoo	LP97114	0.533512
ACSF3	zoo	LP97115	0.142953
ACSF3	zoo	LP97116	0.852549
ACSF3	zoo	LP97119	0.584796
ACSF3	zoo	LP97120	0.563798
ACSF3	zoo	LP97123	0.23102
ACSF3	zoo	LP97126	0.871723
ACSF3	zoo	LP97136	0.226882
ACSF3	zoo	LP97139	0.672851
ACSF3	zoo	LP97141	0.192017
ACSF3	zoo	Nils	0.522126
ACSF3	zoo	Noah	0.511189
ACSF3	zoo	Quintus	0.549535
ACSF3	zoo	Seppi	0.459679
ARL13A	wild	A00000	0.20135
ARL13A	wild	A00017	0.290307
ARL13A	wild	A00097	0.174087
ARL13A	wild	A00144	0.381884
ARL13A	wild	A00319	0.38123
ARL13A	wild	A00388	0.355892
ARL13A	wild	A00774	0.426001
ARL13A	wild	A00774	0.417252
ARL13A	wild	A00985	0.394527
ARL13A	wild	A01376	0.171351
ARL13A	wild	A01396	0.338039
ARL13A	wild	A01833	0.178045
ARL13A	wild	A02168	0.236622
ARL13A	wild	A02168	0.216279
ARL13A	wild	A02580	0.387515
ARL13A	wild	A03083	0.321866
ARL13A	wild	A03083	0.308438
ARL13A	wild	A03083	0.283354
ARL13A	wild	A03260	0.358819
ARL13A	wild	A03354	0.363891
ARL13A	wild	A03374	0.322011
ARL13A	wild	A03374	0.318883
ARL13A	wild	A03407	0.251177
ARL13A	wild	A03407	0.25905
ARL13A	wild	A03407	0.300173
ARL13A	zoo	Bruno	0.353408
ARL13A	wild	E08115	0.257777
ARL13A	wild	E10399	0.366056
ARL13A	wild	E12630	0.45473
ARL13A	zoo	Emil	0.518948
ARL13A	zoo	Engu	0.460042
ARL13A	zoo	Falk	0.531076
ARL13A	zoo	Ferdinand	0.586625
ARL13A	zoo	Jeremy	0.542614
ARL13A	wild	KIN-BDM-2013-E-335	0.247733
ARL13A	wild	KIN-BDM-2014-E-891	0.382906
ARL13A	wild	KIN-BDM-2017-E-654	0.421736
ARL13A	wild	KIN-BDM-2017-E-706	0.321138
ARL13A	wild	KIN-BDM-2018-E-565	0.434878
ARL13A	wild	KIN-BDM-2018-E-569	0.119957
ARL13A	zoo	LP97010	0.499358
ARL13A	zoo	LP97019	0.514983
ARL13A	zoo	LP97031	0.565136
ARL13A	zoo	LP97071	0.513314
ARL13A	zoo	LP97078	0.440243
ARL13A	zoo	LP97090	0.463419
ARL13A	zoo	LP97091	0.506288
ARL13A	zoo	LP97098	0.447074
ARL13A	zoo	LP97100	0.491493
ARL13A	zoo	LP97104	0.407511
ARL13A	zoo	LP97114	0.425219
ARL13A	zoo	LP97115	0.534049
ARL13A	zoo	LP97116	0.352515
ARL13A	zoo	LP97119	0.384171
ARL13A	zoo	LP97120	0.530425
ARL13A	zoo	LP97123	0.39626
ARL13A	zoo	LP97126	0.354171
ARL13A	zoo	LP97136	0.541006
ARL13A	zoo	LP97139	0.469265
ARL13A	zoo	LP97141	0.502575
ARL13A	zoo	Nils	0.539873
ARL13A	zoo	Noah	0.46384
ARL13A	zoo	Quintus	0.566167
ARL13A	zoo	Seppi	0.375051
ASIC2	wild	A00000	0.112374
ASIC2	wild	A00000	0.0463635
ASIC2	wild	A00000	0.176096
ASIC2	wild	A00000	0.330791
ASIC2	wild	A00000	0.239979
ASIC2	wild	A00000	0.487231
ASIC2	wild	A00017	0.150943
ASIC2	wild	A00017	0.205051
ASIC2	wild	A00017	0.113452
ASIC2	wild	A00017	0.568181
ASIC2	wild	A00017	0.434717
ASIC2	wild	A00017	0.306605
ASIC2	wild	A00097	0.102728
ASIC2	wild	A00097	0.06078
ASIC2	wild	A00097	0.13159
ASIC2	wild	A00097	0.464878
ASIC2	wild	A00097	0.358782
ASIC2	wild	A00097	0.530002
ASIC2	wild	A00144	0.149728
ASIC2	wild	A00144	0.0838745
ASIC2	wild	A00144	0.249089
ASIC2	wild	A00144	0.525509
ASIC2	wild	A00144	0.266066
ASIC2	wild	A00144	0.477385
ASIC2	wild	A00319	0.0790794
ASIC2	wild	A00319	0.00763632
ASIC2	wild	A00319	0.189642
ASIC2	wild	A00319	0.422696
ASIC2	wild	A00319	0.267111
ASIC2	wild	A00319	0.430032
ASIC2	wild	A00388	0.172753
ASIC2	wild	A00388	0.0744285
ASIC2	wild	A00388	0.0943617
ASIC2	wild	A00388	0.521539
ASIC2	wild	A00388	0.372832
ASIC2	wild	A00388	0.437768
ASIC2	wild	A00774	0.225255
ASIC2	wild	A00774	0.476287
ASIC2	wild	A00774	0.430488
ASIC2	wild	A00774	0.609416
ASIC2	wild	A00774	0.436038
ASIC2	wild	A00774	0.447522
ASIC2	wild	A00774	0.348152
ASIC2	wild	A00774	0.513918
ASIC2	wild	A00774	0.361337
ASIC2	wild	A00774	0.77475
ASIC2	wild	A00774	0.514879
ASIC2	wild	A00774	0.469835
ASIC2	wild	A00985	0.257138
ASIC2	wild	A00985	0.128192
ASIC2	wild	A00985	0.259791
ASIC2	wild	A00985	0.714524
ASIC2	wild	A00985	0.550455
ASIC2	wild	A00985	0.510211
ASIC2	wild	A01376	0.215346
ASIC2	wild	A01376	0.15522
ASIC2	wild	A01376	0.261678
ASIC2	wild	A01376	0.557331
ASIC2	wild	A01376	0.502191
ASIC2	wild	A01376	0.56965
ASIC2	wild	A01396	0.16954
ASIC2	wild	A01396	0.122963
ASIC2	wild	A01396	0.259253
ASIC2	wild	A01396	0.557681
ASIC2	wild	A01396	0.363605
ASIC2	wild	A01396	0.464153
ASIC2	wild	A01833	0.290344
ASIC2	wild	A01833	0.214592
ASIC2	wild	A01833	0.191141
ASIC2	wild	A01833	0.703163
ASIC2	wild	A01833	0.528399
ASIC2	wild	A01833	0.577472
ASIC2	wild	A02168	0.0568943
ASIC2	wild	A02168	0.0846858
ASIC2	wild	A02168	0.0443114
ASIC2	wild	A02168	0.417553
ASIC2	wild	A02168	0.273351
ASIC2	wild	A02168	0.495657
ASIC2	wild	A02168	0.161707
ASIC2	wild	A02168	0.232531
ASIC2	wild	A02168	0.204505
ASIC2	wild	A02168	0.58167
ASIC2	wild	A02168	0.424536
ASIC2	wild	A02168	0.508104
ASIC2	wild	A02580	0.125654
ASIC2	wild	A02580	0.172453
ASIC2	wild	A02580	0.129171
ASIC2	wild	A02580	0.455043
ASIC2	wild	A02580	0.392863
ASIC2	wild	A02580	0.496672
ASIC2	wild	A03083	0.0929117
ASIC2	wild	A03083	0.124037
ASIC2	wild	A03083	0.235612
ASIC2	wild	A03083	0.511115
ASIC2	wild	A03083	0.405864
ASIC2	wild	A03083	0.473427
ASIC2	wild	A03083	0.150499
ASIC2	wild	A03083	0.2092
ASIC2	wild	A03083	0.202797
ASIC2	wild	A03083	0.631606
ASIC2	wild	A03083	0.515963
ASIC2	wild	A03083	0.563102
ASIC2	wild	A03083	0.314234
ASIC2	wild	A03083	0.288975
ASIC2	wild	A03083	0.299566
ASIC2	wild	A03083	0.581992
ASIC2	wild	A03083	0.662193
ASIC2	wild	A03083	0.568982
ASIC2	wild	A03260	0.0660527
ASIC2	wild	A03260	0.0467975
ASIC2	wild	A03260	0.188939
ASIC2	wild	A03260	0.508611
ASIC2	wild	A03260	0.218033
ASIC2	wild	A03260	0.404179
ASIC2	wild	A03354	0.124365
ASIC2	wild	A03354	0.0802969
ASIC2	wild	A03354	0.221725
ASIC2	wild	A03354	0.551786
ASIC2	wild	A03354	0.339104
ASIC2	wild	A03354	0.410413
ASIC2	wild	A03374	0.0775043
ASIC2	wild	A03374	0.0366851
ASIC2	wild	A03374	0.118457
ASIC2	wild	A03374	0.394371
ASIC2	wild	A03374	0.328951
ASIC2	wild	A03374	0.52926
ASIC2	wild	A03374	0.120581
ASIC2	wild	A03374	0.141025
ASIC2	wild	A03374	0.261312
ASIC2	wild	A03374	0.524839
ASIC2	wild	A03374	0.410172
ASIC2	wild	A03374	0.4988
ASIC2	wild	A03407	0.0724551
ASIC2	wild	A03407	0.181106
ASIC2	wild	A03407	0.283074
ASIC2	wild	A03407	0.497506
ASIC2	wild	A03407	0.302657
ASIC2	wild	A03407	0.461834
ASIC2	wild	A03407	0.0974468
ASIC2	wild	A03407	0.284918
ASIC2	wild	A03407	0.135117
ASIC2	wild	A03407	0.603869
ASIC2	wild	A03407	0.404324
ASIC2	wild	A03407	0.435994
ASIC2	wild	A03407	0.223917
ASIC2	wild	A03407	0.152013
ASIC2	wild	A03407	0.26824
ASIC2	wild	A03407	0.459638
ASIC2	wild	A03407	0.382243
ASIC2	wild	A03407	0.493189
ASIC2	zoo	Bruno	0.380385
ASIC2	zoo	Bruno	0.483164
ASIC2	zoo	Bruno	0.432795
ASIC2	zoo	Bruno	0.63481
ASIC2	zoo	Bruno	0.566325
ASIC2	zoo	Bruno	0.488051
ASIC2	wild	E08115	0.0180196
ASIC2	wild	E08115	0.0629948
ASIC2	wild	E08115	0.155826
ASIC2	wild	E08115	0.483905
ASIC2	wild	E08115	0.340877
ASIC2	wild	E08115	0.408471
ASIC2	wild	E10399	0.146317
ASIC2	wild	E10399	0.212468
ASIC2	wild	E10399	0.408386
ASIC2	wild	E10399	0.525545
ASIC2	wild	E10399	0.461473
ASIC2	wild	E10399	0.496656
ASIC2	wild	E12630	0.285954
ASIC2	wild	E12630	0.294925
ASIC2	wild	E12630	0.459043
ASIC2	wild	E12630	0.79744
ASIC2	wild	E12630	0.726154
ASIC2	wild	E12630	0.543776
ASIC2	zoo	Emil	0.288087
ASIC2	zoo	Emil	0.667967
ASIC2	zoo	Emil	0.578442
ASIC2	zoo	Emil	0.726832
ASIC2	zoo	Emil	0.686635
ASIC2	zoo	Emil	0.653894
ASIC2	zoo	Engu	0.198864
ASIC2	zoo	Engu	0.0919461
ASIC2	zoo	Engu	0.353383
ASIC2	zoo	Engu	0.56913
ASIC2	zoo	Engu	0.44234
ASIC2	zoo	Engu	0.648399
ASIC2	zoo	Falk	0.109537
ASIC2	zoo	Falk	0.106682
ASIC2	zoo	Falk	0.193195
ASIC2	zoo	Falk	0.595
ASIC2	zoo	Falk	0.321044
ASIC2	zoo	Falk	0.624987
ASIC2	zoo	Ferdinand	0.407855
ASIC2	zoo	Ferdinand	0.35304
ASIC2	zoo	Ferdinand	0.601792
ASIC2	zoo	Ferdinand	0.795297
ASIC2	zoo	Ferdinand	0.676369
ASIC2	zoo	Ferdinand	0.671975
ASIC2	zoo	Jeremy	0.221002
ASIC2	zoo	Jeremy	0.144814
ASIC2	zoo	Jeremy	0.276022
ASIC2	zoo	Jeremy	0.615429
ASIC2	zoo	Jeremy	0.534463
ASIC2	zoo	Jeremy	0.494839
ASIC2	wild	KIN-BDM-2013-E-335	0.0790795
ASIC2	wild	KIN-BDM-2013-E-335	0.0830281
ASIC2	wild	KIN-BDM-2013-E-335	0.188319
ASIC2	wild	KIN-BDM-2013-E-335	0.475972
ASIC2	wild	KIN-BDM-2013-E-335	0.364583
ASIC2	wild	KIN-BDM-2013-E-335	0.548855
ASIC2	wild	KIN-BDM-2014-E-891	0.186387
ASIC2	wild	KIN-BDM-2014-E-891	0.140299
ASIC2	wild	KIN-BDM-2014-E-891	0.160049
ASIC2	wild	KIN-BDM-2014-E-891	0.451975
ASIC2	wild	KIN-BDM-2014-E-891	0.4214
ASIC2	wild	KIN-BDM-2014-E-891	0.412446
ASIC2	wild	KIN-BDM-2017-E-654	0.126087
ASIC2	wild	KIN-BDM-2017-E-654	0.119036
ASIC2	wild	KIN-BDM-2017-E-654	0.122941
ASIC2	wild	KIN-BDM-2017-E-654	0.403856
ASIC2	wild	KIN-BDM-2017-E-654	0.354385
ASIC2	wild	KIN-BDM-2017-E-654	0.551402
ASIC2	wild	KIN-BDM-2017-E-706	0.084943
ASIC2	wild	KIN-BDM-2017-E-706	0.159615
ASIC2	wild	KIN-BDM-2017-E-706	0.180491
ASIC2	wild	KIN-BDM-2017-E-706	0.505238
ASIC2	wild	KIN-BDM-2017-E-706	0.328493
ASIC2	wild	KIN-BDM-2017-E-706	0.499646
ASIC2	wild	KIN-BDM-2018-E-565	0.115148
ASIC2	wild	KIN-BDM-2018-E-565	0.0760157
ASIC2	wild	KIN-BDM-2018-E-565	0.140548
ASIC2	wild	KIN-BDM-2018-E-565	0.471711
ASIC2	wild	KIN-BDM-2018-E-565	0.302736
ASIC2	wild	KIN-BDM-2018-E-565	0.44834
ASIC2	wild	KIN-BDM-2018-E-569	0.139085
ASIC2	wild	KIN-BDM-2018-E-569	0.074193
ASIC2	wild	KIN-BDM-2018-E-569	0.0796514
ASIC2	wild	KIN-BDM-2018-E-569	0.500095
ASIC2	wild	KIN-BDM-2018-E-569	0.399694
ASIC2	wild	KIN-BDM-2018-E-569	0.421206
ASIC2	zoo	LP97010	0.163664
ASIC2	zoo	LP97010	0.202757
ASIC2	zoo	LP97010	0.41626
ASIC2	zoo	LP97010	0.437381
ASIC2	zoo	LP97010	0.539008
ASIC2	zoo	LP97010	0.688444
ASIC2	zoo	LP97019	0.451986
ASIC2	zoo	LP97019	0.494173
ASIC2	zoo	LP97019	0.614459
ASIC2	zoo	LP97019	0.730323
ASIC2	zoo	LP97019	0.660643
ASIC2	zoo	LP97019	0.646345
ASIC2	zoo	LP97031	0.145066
ASIC2	zoo	LP97031	0.181325
ASIC2	zoo	LP97031	0.19603
ASIC2	zoo	LP97031	0.555255
ASIC2	zoo	LP97031	0.490786
ASIC2	zoo	LP97031	0.58856
ASIC2	zoo	LP97071	0.177465
ASIC2	zoo	LP97071	0.200063
ASIC2	zoo	LP97071	0.424218
ASIC2	zoo	LP97071	0.551274
ASIC2	zoo	LP97071	0.415708
ASIC2	zoo	LP97071	0.576768
ASIC2	zoo	LP97078	0.240108
ASIC2	zoo	LP97078	0.198773
ASIC2	zoo	LP97078	0.428474
ASIC2	zoo	LP97078	0.668881
ASIC2	zoo	LP97078	0.547044
ASIC2	zoo	LP97078	0.578851
ASIC2	zoo	LP97090	0.377693
ASIC2	zoo	LP97090	0.376974
ASIC2	zoo	LP97090	0.656063
ASIC2	zoo	LP97090	0.771435
ASIC2	zoo	LP97090	0.599128
ASIC2	zoo	LP97090	0.568999
ASIC2	zoo	LP97091	0.413226
ASIC2	zoo	LP97091	0.503795
ASIC2	zoo	LP97091	0.50502
ASIC2	zoo	LP97091	0.765103
ASIC2	zoo	LP97091	0.620508
ASIC2	zoo	LP97091	0.636343
ASIC2	zoo	LP97098	0.185708
ASIC2	zoo	LP97098	0.202198
ASIC2	zoo	LP97098	0.342495
ASIC2	zoo	LP97098	0.583113
ASIC2	zoo	LP97098	0.472788
ASIC2	zoo	LP97098	0.662288
ASIC2	zoo	LP97100	0.212624
ASIC2	zoo	LP97100	0.184412
ASIC2	zoo	LP97100	0.405517
ASIC2	zoo	LP97100	0.628535
ASIC2	zoo	LP97100	0.4512
ASIC2	zoo	LP97100	0.551147
ASIC2	zoo	LP97104	0.318544
ASIC2	zoo	LP97104	0.417221
ASIC2	zoo	LP97104	0.576149
ASIC2	zoo	LP97104	0.712834
ASIC2	zoo	LP97104	0.584075
ASIC2	zoo	LP97104	0.670133
ASIC2	zoo	LP97114	0.217126
ASIC2	zoo	LP97114	0.305053
ASIC2	zoo	LP97114	0.41191
ASIC2	zoo	LP97114	0.690222
ASIC2	zoo	LP97114	0.487411
ASIC2	zoo	LP97114	0.599896
ASIC2	zoo	LP97115	0.195628
ASIC2	zoo	LP97115	0.172686
ASIC2	zoo	LP97115	0.359676
ASIC2	zoo	LP97115	0.652796
ASIC2	zoo	LP97115	0.56692
ASIC2	zoo	LP97115	0.619572
ASIC2	zoo	LP97116	0.455177
ASIC2	zoo	LP97116	0.391778
ASIC2	zoo	LP97116	0.533768
ASIC2	zoo	LP97116	0.872948
ASIC2	zoo	LP97116	0.65456
ASIC2	zoo	LP97116	0.662786
ASIC2	zoo	LP97119	0.318423
ASIC2	zoo	LP97119	0.375994
ASIC2	zoo	LP97119	0.478005
ASIC2	zoo	LP97119	0.606738
ASIC2	zoo	LP97119	0.523612
ASIC2	zoo	LP97119	0.61561
ASIC2	zoo	LP97120	0.17723
ASIC2	zoo	LP97120	0.293884
ASIC2	zoo	LP97120	0.374757
ASIC2	zoo	LP97120	0.622058
ASIC2	zoo	LP97120	0.57418
ASIC2	zoo	LP97120	0.636951
ASIC2	zoo	LP97123	0.193661
ASIC2	zoo	LP97123	0.149359
ASIC2	zoo	LP97123	0.363908
ASIC2	zoo	LP97123	0.62035
ASIC2	zoo	LP97123	0.45608
ASIC2	zoo	LP97123	0.587405
ASIC2	zoo	LP97126	0.354548
ASIC2	zoo	LP97126	0.408483
ASIC2	zoo	LP97126	0.567788
ASIC2	zoo	LP97126	0.613264
ASIC2	zoo	LP97126	0.591383
ASIC2	zoo	LP97126	0.639214
ASIC2	zoo	LP97136	0.318204
ASIC2	zoo	LP97136	0.194165
ASIC2	zoo	LP97136	0.482486
ASIC2	zoo	LP97136	0.674048
ASIC2	zoo	LP97136	0.508968
ASIC2	zoo	LP97136	0.616784
ASIC2	zoo	LP97139	0.298584
ASIC2	zoo	LP97139	0.31255
ASIC2	zoo	LP97139	0.319597
ASIC2	zoo	LP97139	0.684774
ASIC2	zoo	LP97139	0.556683
ASIC2	zoo	LP97139	0.550528
ASIC2	zoo	LP97141	0.33785
ASIC2	zoo	LP97141	0.336659
ASIC2	zoo	LP97141	0.541465
ASIC2	zoo	LP97141	0.618644
ASIC2	zoo	LP97141	0.509632
ASIC2	zoo	LP97141	0.578808
ASIC2	zoo	Nils	0.234843
ASIC2	zoo	Nils	0.215459
ASIC2	zoo	Nils	0.32501
ASIC2	zoo	Nils	0.687704
ASIC2	zoo	Nils	0.5432
ASIC2	zoo	Nils	0.3892
ASIC2	zoo	Noah	0.240103
ASIC2	zoo	Noah	0.105638
ASIC2	zoo	Noah	0.411725
ASIC2	zoo	Noah	0.656981
ASIC2	zoo	Noah	0.538423
ASIC2	zoo	Noah	0.587197
ASIC2	zoo	Quintus	0.385774
ASIC2	zoo	Quintus	0.45224
ASIC2	zoo	Quintus	0.443827
ASIC2	zoo	Quintus	0.699755
ASIC2	zoo	Quintus	0.53368
ASIC2	zoo	Quintus	0.666163
ASIC2	zoo	Seppi	0.384531
ASIC2	zoo	Seppi	0.427226
ASIC2	zoo	Seppi	0.45816
ASIC2	zoo	Seppi	0.667945
ASIC2	zoo	Seppi	0.562489
ASIC2	zoo	Seppi	0.600231
COX20	wild	A00000	0.934529
COX20	wild	A00017	0.910369
COX20	wild	A00097	0.952569
COX20	wild	A00144	0.751545
COX20	wild	A00319	0.918335
COX20	wild	A00388	0.714233
COX20	wild	A00774	0.85068
COX20	wild	A00774	0.861349
COX20	wild	A00985	0.762179
COX20	wild	A01376	0.924256
COX20	wild	A01396	0.897009
COX20	wild	A01833	0.855862
COX20	wild	A02168	0.933178
COX20	wild	A02168	0.918115
COX20	wild	A02580	0.902835
COX20	wild	A03083	0.818357
COX20	wild	A03083	0.787791
COX20	wild	A03083	0.824026
COX20	wild	A03260	0.942631
COX20	wild	A03354	0.940446
COX20	wild	A03374	0.955598
COX20	wild	A03374	0.947643
COX20	wild	A03407	0.899898
COX20	wild	A03407	0.845078
COX20	wild	A03407	0.873274
COX20	zoo	Bruno	0.722197
COX20	wild	E08115	0.843847
COX20	wild	E10399	0.860938
COX20	wild	E12630	0.866439
COX20	zoo	Emil	0.726318
COX20	zoo	Engu	0.869388
COX20	zoo	Falk	0.676795
COX20	zoo	Ferdinand	0.892648
COX20	zoo	Jeremy	0.478265
COX20	wild	KIN-BDM-2013-E-335	0.800106
COX20	wild	KIN-BDM-2014-E-891	0.922621
COX20	wild	KIN-BDM-2017-E-654	0.828811
COX20	wild	KIN-BDM-2017-E-706	0.805832
COX20	wild	KIN-BDM-2018-E-565	0.947809
COX20	wild	KIN-BDM-2018-E-569	0.892317
COX20	zoo	LP97010	0.791568
COX20	zoo	LP97019	0.855199
COX20	zoo	LP97031	0.781373
COX20	zoo	LP97071	0.845734
COX20	zoo	LP97078	0.684508
COX20	zoo	LP97090	0.735297
COX20	zoo	LP97091	0.779381
COX20	zoo	LP97098	0.783442
COX20	zoo	LP97100	0.83816
COX20	zoo	LP97104	0.885949
COX20	zoo	LP97114	0.713993
COX20	zoo	LP97115	0.764888
COX20	zoo	LP97116	0.596446
COX20	zoo	LP97119	0.725825
COX20	zoo	LP97120	0.763535
COX20	zoo	LP97123	0.74701
COX20	zoo	LP97126	0.652292
COX20	zoo	LP97136	0.796009
COX20	zoo	LP97139	0.753083
COX20	zoo	LP97141	0.699942
COX20	zoo	Nils	0.856655
COX20	zoo	Noah	0.876125
COX20	zoo	Quintus	0.696812
COX20	zoo	Seppi	0.624796
CRACDL	wild	A00000	0.393501
CRACDL	wild	A00000	0.63911
CRACDL	wild	A00017	0.538613
CRACDL	wild	A00017	0.701332
CRACDL	wild	A00097	0.425037
CRACDL	wild	A00097	0.629091
CRACDL	wild	A00144	0.362739
CRACDL	wild	A00144	0.615234
CRACDL	wild	A00319	0.53756
CRACDL	wild	A00319	0.607837
CRACDL	wild	A00388	0.455111
CRACDL	wild	A00388	0.721224
CRACDL	wild	A00774	0.796431
CRACDL	wild	A00774	0.716991
CRACDL	wild	A00774	0.770675
CRACDL	wild	A00774	0.736697
CRACDL	wild	A00985	0.369156
CRACDL	wild	A00985	0.592182
CRACDL	wild	A01376	0.292981
CRACDL	wild	A01376	0.388226
CRACDL	wild	A01396	0.484539
CRACDL	wild	A01396	0.575205
CRACDL	wild	A01833	0.377564
CRACDL	wild	A01833	0.488884
CRACDL	wild	A02168	0.427252
CRACDL	wild	A02168	0.676439
CRACDL	wild	A02168	0.404132
CRACDL	wild	A02168	0.532967
CRACDL	wild	A02580	0.396873
CRACDL	wild	A02580	0.52246
CRACDL	wild	A03083	0.35184
CRACDL	wild	A03083	0.537816
CRACDL	wild	A03083	0.277382
CRACDL	wild	A03083	0.534176
CRACDL	wild	A03083	0.25112
CRACDL	wild	A03083	0.48685
CRACDL	wild	A03260	0.385505
CRACDL	wild	A03260	0.531989
CRACDL	wild	A03354	0.324783
CRACDL	wild	A03354	0.543602
CRACDL	wild	A03374	0.504579
CRACDL	wild	A03374	0.561777
CRACDL	wild	A03374	0.485189
CRACDL	wild	A03374	0.554244
CRACDL	wild	A03407	0.369743
CRACDL	wild	A03407	0.660549
CRACDL	wild	A03407	0.437633
CRACDL	wild	A03407	0.59511
CRACDL	wild	A03407	0.314008
CRACDL	wild	A03407	0.602275
CRACDL	zoo	Bruno	0.645428
CRACDL	zoo	Bruno	0.698622
CRACDL	wild	E08115	0.317161
CRACDL	wild	E08115	0.545059
CRACDL	wild	E10399	0.366707
CRACDL	wild	E10399	0.661649
CRACDL	wild	E12630	0.565418
CRACDL	wild	E12630	0.653535
CRACDL	zoo	Emil	0.57683
CRACDL	zoo	Emil	0.766158
CRACDL	zoo	Engu	0.745449
CRACDL	zoo	Engu	0.845432
CRACDL	zoo	Falk	0.653511
CRACDL	zoo	Falk	0.751827
CRACDL	zoo	Ferdinand	0.615432
CRACDL	zoo	Ferdinand	0.68068
CRACDL	zoo	Jeremy	0.513007
CRACDL	zoo	Jeremy	0.72812
CRACDL	wild	KIN-BDM-2013-E-335	0.65835
CRACDL	wild	KIN-BDM-2013-E-335	0.715934
CRACDL	wild	KIN-BDM-2014-E-891	0.335851
CRACDL	wild	KIN-BDM-2014-E-891	0.476183
CRACDL	wild	KIN-BDM-2017-E-654	0.490625
CRACDL	wild	KIN-BDM-2017-E-654	0.571805
CRACDL	wild	KIN-BDM-2017-E-706	0.394169
CRACDL	wild	KIN-BDM-2017-E-706	0.525601
CRACDL	wild	KIN-BDM-2018-E-565	0.427092
CRACDL	wild	KIN-BDM-2018-E-565	0.568855
CRACDL	wild	KIN-BDM-2018-E-569	0.360293
CRACDL	wild	KIN-BDM-2018-E-569	0.491172
CRACDL	zoo	LP97010	0.797431
CRACDL	zoo	LP97010	0.837187
CRACDL	zoo	LP97019	0.34518
CRACDL	zoo	LP97019	0.529372
CRACDL	zoo	LP97031	0.723469
CRACDL	zoo	LP97031	0.812449
CRACDL	zoo	LP97071	0.591017
CRACDL	zoo	LP97071	0.649653
CRACDL	zoo	LP97078	0.739073
CRACDL	zoo	LP97078	0.798327
CRACDL	zoo	LP97090	0.675767
CRACDL	zoo	LP97090	0.714878
CRACDL	zoo	LP97091	0.543859
CRACDL	zoo	LP97091	0.777904
CRACDL	zoo	LP97098	0.668408
CRACDL	zoo	LP97098	0.727848
CRACDL	zoo	LP97100	0.605326
CRACDL	zoo	LP97100	0.820836
CRACDL	zoo	LP97104	0.635389
CRACDL	zoo	LP97104	0.806838
CRACDL	zoo	LP97114	0.50564
CRACDL	zoo	LP97114	0.716057
CRACDL	zoo	LP97115	0.783727
CRACDL	zoo	LP97115	0.905737
CRACDL	zoo	LP97116	0.502538
CRACDL	zoo	LP97116	0.682965
CRACDL	zoo	LP97119	0.574918
CRACDL	zoo	LP97119	0.76154
CRACDL	zoo	LP97120	0.610516
CRACDL	zoo	LP97120	0.74901
CRACDL	zoo	LP97123	0.643964
CRACDL	zoo	LP97123	0.740056
CRACDL	zoo	LP97126	0.647508
CRACDL	zoo	LP97126	0.84088
CRACDL	zoo	LP97136	0.565427
CRACDL	zoo	LP97136	0.722198
CRACDL	zoo	LP97139	0.643722
CRACDL	zoo	LP97139	0.76817
CRACDL	zoo	LP97141	0.719583
CRACDL	zoo	LP97141	0.762561
CRACDL	zoo	Nils	0.641985
CRACDL	zoo	Nils	0.71148
CRACDL	zoo	Noah	0.52548
CRACDL	zoo	Noah	0.755847
CRACDL	zoo	Quintus	0.613356
CRACDL	zoo	Quintus	0.698422
CRACDL	zoo	Seppi	0.525754
CRACDL	zoo	Seppi	0.778479
CRY1	wild	A00000	0.350273
CRY1	wild	A00017	0.281529
CRY1	wild	A00097	0.466129
CRY1	wild	A00144	0.342404
CRY1	wild	A00319	0.271514
CRY1	wild	A00388	0.402596
CRY1	wild	A00774	0.388353
CRY1	wild	A00774	0.363636
CRY1	wild	A00985	0.458116
CRY1	wild	A01376	0.365042
CRY1	wild	A01396	0.414917
CRY1	wild	A01833	0.412156
CRY1	wild	A02168	0.327406
CRY1	wild	A02168	0.405892
CRY1	wild	A02580	0.399812
CRY1	wild	A03083	0.386912
CRY1	wild	A03083	0.495182
CRY1	wild	A03083	0.536818
CRY1	wild	A03260	0.318446
CRY1	wild	A03354	0.400416
CRY1	wild	A03374	0.289415
CRY1	wild	A03374	0.393533
CRY1	wild	A03407	0.286752
CRY1	wild	A03407	0.358925
CRY1	wild	A03407	0.431035
CRY1	zoo	Bruno	0.424952
CRY1	wild	E08115	0.3138
CRY1	wild	E10399	0.32706
CRY1	wild	E12630	0.419944
CRY1	zoo	Emil	0.57597
CRY1	zoo	Engu	0.610791
CRY1	zoo	Falk	0.478928
CRY1	zoo	Ferdinand	0.538269
CRY1	zoo	Jeremy	0.496834
CRY1	wild	KIN-BDM-2013-E-335	0.340243
CRY1	wild	KIN-BDM-2014-E-891	0.342382
CRY1	wild	KIN-BDM-2017-E-654	0.39751
CRY1	wild	KIN-BDM-2017-E-706	0.416453
CRY1	wild	KIN-BDM-2018-E-565	0.415518
CRY1	wild	KIN-BDM-2018-E-569	0.372167
CRY1	zoo	LP97010	0.393419
CRY1	zoo	LP97019	0.472508
CRY1	zoo	LP97031	0.451382
CRY1	zoo	LP97071	0.455842
CRY1	zoo	LP97078	0.550896
CRY1	zoo	LP97090	0.504484
CRY1	zoo	LP97091	0.580003
CRY1	zoo	LP97098	0.474273
CRY1	zoo	LP97100	0.524675
CRY1	zoo	LP97104	0.700104
CRY1	zoo	LP97114	0.448021
CRY1	zoo	LP97115	0.518013
CRY1	zoo	LP97116	0.649189
CRY1	zoo	LP97119	0.52711
CRY1	zoo	LP97120	0.552567
CRY1	zoo	LP97123	0.518703
CRY1	zoo	LP97126	0.491507
CRY1	zoo	LP97136	0.625192
CRY1	zoo	LP97139	0.489891
CRY1	zoo	LP97141	0.41359
CRY1	zoo	Nils	0.448747
CRY1	zoo	Noah	0.339472
CRY1	zoo	Quintus	0.362734
CRY1	zoo	Seppi	0.377008
EPS8	wild	A00000	0.835755
EPS8	wild	A00017	0.743261
EPS8	wild	A00097	0.887536
EPS8	wild	A00144	0.845217
EPS8	wild	A00319	0.87614
EPS8	wild	A00388	0.875798
EPS8	wild	A00774	0.816125
EPS8	wild	A00774	0.874451
EPS8	wild	A00985	0.903344
EPS8	wild	A01376	0.829763
EPS8	wild	A01396	0.90883
EPS8	wild	A01833	0.879342
EPS8	wild	A02168	0.93839
EPS8	wild	A02168	0.949528
EPS8	wild	A02580	0.815379
EPS8	wild	A03083	0.910315
EPS8	wild	A03083	0.930136
EPS8	wild	A03083	0.854095
EPS8	wild	A03260	0.878919
EPS8	wild	A03354	0.896404
EPS8	wild	A03374	0.875455
EPS8	wild	A03374	0.904801
EPS8	wild	A03407	0.847774
EPS8	wild	A03407	0.883116
EPS8	wild	A03407	0.855968
EPS8	zoo	Bruno	0.80717
EPS8	wild	E08115	0.898057
EPS8	wild	E10399	0.850244
EPS8	wild	E12630	0.898651
EPS8	zoo	Emil	0.683103
EPS8	zoo	Engu	0.63437
EPS8	zoo	Falk	0.663902
EPS8	zoo	Ferdinand	0.672886
EPS8	zoo	Jeremy	0.645891
EPS8	wild	KIN-BDM-2013-E-335	0.913861
EPS8	wild	KIN-BDM-2014-E-891	0.894549
EPS8	wild	KIN-BDM-2017-E-654	0.881323
EPS8	wild	KIN-BDM-2017-E-706	0.897723
EPS8	wild	KIN-BDM-2018-E-565	0.896639
EPS8	wild	KIN-BDM-2018-E-569	0.806564
EPS8	zoo	LP97010	0.732099
EPS8	zoo	LP97019	0.798221
EPS8	zoo	LP97031	0.802311
EPS8	zoo	LP97071	0.749939
EPS8	zoo	LP97078	0.693843
EPS8	zoo	LP97090	0.738233
EPS8	zoo	LP97091	0.141701
EPS8	zoo	LP97098	0.835892
EPS8	zoo	LP97100	0.708429
EPS8	zoo	LP97104	0.785313
EPS8	zoo	LP97114	0.716959
EPS8	zoo	LP97115	0.714992
EPS8	zoo	LP97116	0.681659
EPS8	zoo	LP97119	0.822692
EPS8	zoo	LP97120	0.442112
EPS8	zoo	LP97123	0.508455
EPS8	zoo	LP97126	0.66021
EPS8	zoo	LP97136	0.540585
EPS8	zoo	LP97139	0.726122
EPS8	zoo	LP97141	0.495531
EPS8	zoo	Nils	0.746635
EPS8	zoo	Noah	0.88104
EPS8	zoo	Quintus	0.813335
EPS8	zoo	Seppi	0.654274
FGFR3	wild	A00000	0.508843
FGFR3	wild	A00017	0.488602
FGFR3	wild	A00097	0.397525
FGFR3	wild	A00144	0.454663
FGFR3	wild	A00319	0.458117
FGFR3	wild	A00388	0.50847
FGFR3	wild	A00774	0.624298
FGFR3	wild	A00774	0.712545
FGFR3	wild	A00985	0.578194
FGFR3	wild	A01376	0.401771
FGFR3	wild	A01396	0.362107
FGFR3	wild	A01833	0.436361
FGFR3	wild	A02168	0.460857
FGFR3	wild	A02168	0.385595
FGFR3	wild	A02580	0.446911
FGFR3	wild	A03083	0.387611
FGFR3	wild	A03083	0.547572
FGFR3	wild	A03083	0.509364
FGFR3	wild	A03260	0.621932
FGFR3	wild	A03354	0.567284
FGFR3	wild	A03374	0.350675
FGFR3	wild	A03374	0.411024
FGFR3	wild	A03407	0.504349
FGFR3	wild	A03407	0.699294
FGFR3	wild	A03407	0.652539
FGFR3	zoo	Bruno	0.636459
FGFR3	wild	E08115	0.310675
FGFR3	wild	E10399	0.48262
FGFR3	wild	E12630	0.597016
FGFR3	zoo	Emil	0.163058
FGFR3	zoo	Engu	0.58419
FGFR3	zoo	Falk	0.404211
FGFR3	zoo	Ferdinand	0.583471
FGFR3	zoo	Jeremy	0.20557
FGFR3	wild	KIN-BDM-2013-E-335	0.651883
FGFR3	wild	KIN-BDM-2014-E-891	0.365508
FGFR3	wild	KIN-BDM-2017-E-654	0.617251
FGFR3	wild	KIN-BDM-2017-E-706	0.649185
FGFR3	wild	KIN-BDM-2018-E-565	0.513354
FGFR3	wild	KIN-BDM-2018-E-569	0.57186
FGFR3	zoo	LP97010	0.280573
FGFR3	zoo	LP97019	0.390063
FGFR3	zoo	LP97031	0.54828
FGFR3	zoo	LP97071	0.571073
FGFR3	zoo	LP97078	0.325192
FGFR3	zoo	LP97090	0.39248
FGFR3	zoo	LP97091	0.470337
FGFR3	zoo	LP97098	0.491544
FGFR3	zoo	LP97100	0.299339
FGFR3	zoo	LP97104	0.139114
FGFR3	zoo	LP97114	0.489404
FGFR3	zoo	LP97115	0.404279
FGFR3	zoo	LP97116	0.477891
FGFR3	zoo	LP97119	0.570354
FGFR3	zoo	LP97120	0.406244
FGFR3	zoo	LP97123	0.408418
FGFR3	zoo	LP97126	0.397812
FGFR3	zoo	LP97136	0.264195
FGFR3	zoo	LP97139	0.347512
FGFR3	zoo	LP97141	0.42628
FGFR3	zoo	Nils	0.312059
FGFR3	zoo	Noah	0.351762
FGFR3	zoo	Quintus	0.508694
FGFR3	zoo	Seppi	0.285255
GRIK3	wild	A00000	0.330218
GRIK3	wild	A00017	0.256172
GRIK3	wild	A00097	0.256763
GRIK3	wild	A00144	0.0536652
GRIK3	wild	A00319	0.12786
GRIK3	wild	A00388	0.298375
GRIK3	wild	A00774	0.527829
GRIK3	wild	A00774	0.521602
GRIK3	wild	A00985	0.102943
GRIK3	wild	A01376	0.354867
GRIK3	wild	A01396	0.216681
GRIK3	wild	A01833	0.47965
GRIK3	wild	A02168	0.376268
GRIK3	wild	A02168	0.255606
GRIK3	wild	A02580	0.161001
GRIK3	wild	A03083	0.227776
GRIK3	wild	A03083	0.453751
GRIK3	wild	A03083	0.271913
GRIK3	wild	A03260	0.302616
GRIK3	wild	A03354	0.416186
GRIK3	wild	A03374	0.267835
GRIK3	wild	A03374	0.217179
GRIK3	wild	A03407	0.371912
GRIK3	wild	A03407	0.311218
GRIK3	wild	A03407	0.271876
GRIK3	zoo	Bruno	0.359954
GRIK3	wild	E08115	0.463887
GRIK3	wild	E10399	0.1146
GRIK3	wild	E12630	0.181394
GRIK3	zoo	Emil	0.443573
GRIK3	zoo	Engu	0.481571
GRIK3	zoo	Falk	0.558401
GRIK3	zoo	Ferdinand	0.402234
GRIK3	zoo	Jeremy	0.242687
GRIK3	wild	KIN-BDM-2013-E-335	0.239242
GRIK3	wild	KIN-BDM-2014-E-891	0.234746
GRIK3	wild	KIN-BDM-2017-E-654	0.38956
GRIK3	wild	KIN-BDM-2017-E-706	0.107002
GRIK3	wild	KIN-BDM-2018-E-565	0.461272
GRIK3	wild	KIN-BDM-2018-E-569	0.34573
GRIK3	zoo	LP97010	0.281863
GRIK3	zoo	LP97019	0.388253
GRIK3	zoo	LP97031	0.655368
GRIK3	zoo	LP97071	0.613291
GRIK3	zoo	LP97078	0.344538
GRIK3	zoo	LP97090	0.332167
GRIK3	zoo	LP97091	0.535616
GRIK3	zoo	LP97098	0.517322
GRIK3	zoo	LP97100	0.513396
GRIK3	zoo	LP97104	0.284262
GRIK3	zoo	LP97114	0.249973
GRIK3	zoo	LP97115	0.533195
GRIK3	zoo	LP97116	0.318154
GRIK3	zoo	LP97119	0.574628
GRIK3	zoo	LP97120	0.382054
GRIK3	zoo	LP97123	0.345349
GRIK3	zoo	LP97126	0.354069
GRIK3	zoo	LP97136	0.552332
GRIK3	zoo	LP97139	0.338534
GRIK3	zoo	LP97141	0.440373
GRIK3	zoo	Nils	0.403241
GRIK3	zoo	Noah	0.407903
GRIK3	zoo	Quintus	0.417509
GRIK3	zoo	Seppi	0.434249
GRIK4	wild	A00000	0.162104
GRIK4	wild	A00017	0.226735
GRIK4	wild	A00097	0.469965
GRIK4	wild	A00144	0.233652
GRIK4	wild	A00319	0.308004
GRIK4	wild	A00388	0.263912
GRIK4	wild	A00774	0.135384
GRIK4	wild	A00774	0.158892
GRIK4	wild	A00985	0.379728
GRIK4	wild	A01376	0.280405
GRIK4	wild	A01396	0.388729
GRIK4	wild	A01833	0.225208
GRIK4	wild	A02168	0.368251
GRIK4	wild	A02168	0.412463
GRIK4	wild	A02580	0.390332
GRIK4	wild	A03083	0.388725
GRIK4	wild	A03083	0.394713
GRIK4	wild	A03083	0.433399
GRIK4	wild	A03260	0.374142
GRIK4	wild	A03354	0.269521
GRIK4	wild	A03374	0.25207
GRIK4	wild	A03374	0.331953
GRIK4	wild	A03407	0.303976
GRIK4	wild	A03407	0.190051
GRIK4	wild	A03407	0.310934
GRIK4	zoo	Bruno	0.349672
GRIK4	wild	E08115	0.197938
GRIK4	wild	E10399	0.566299
GRIK4	wild	E12630	0.249202
GRIK4	zoo	Emil	0.481318
GRIK4	zoo	Engu	0.608707
GRIK4	zoo	Falk	0.335371
GRIK4	zoo	Ferdinand	0.47665
GRIK4	zoo	Jeremy	0.495103
GRIK4	wild	KIN-BDM-2013-E-335	0.579068
GRIK4	wild	KIN-BDM-2014-E-891	0.190215
GRIK4	wild	KIN-BDM-2017-E-654	0.26579
GRIK4	wild	KIN-BDM-2017-E-706	0.250131
GRIK4	wild	KIN-BDM-2018-E-565	0.215852
GRIK4	wild	KIN-BDM-2018-E-569	0.184285
GRIK4	zoo	LP97010	0.613931
GRIK4	zoo	LP97019	0.57273
GRIK4	zoo	LP97031	0.54197
GRIK4	zoo	LP97071	0.288565
GRIK4	zoo	LP97078	0.273322
GRIK4	zoo	LP97090	0.486767
GRIK4	zoo	LP97091	0.416977
GRIK4	zoo	LP97098	0.20315
GRIK4	zoo	LP97100	0.291073
GRIK4	zoo	LP97104	0.346486
GRIK4	zoo	LP97114	0.276802
GRIK4	zoo	LP97115	0.548271
GRIK4	zoo	LP97116	0.465863
GRIK4	zoo	LP97119	0.271206
GRIK4	zoo	LP97120	0.22359
GRIK4	zoo	LP97123	0.523414
GRIK4	zoo	LP97126	0.272273
GRIK4	zoo	LP97136	0.627385
GRIK4	zoo	LP97139	0.312769
GRIK4	zoo	LP97141	0.514759
GRIK4	zoo	Nils	0.340371
GRIK4	zoo	Noah	0.486711
GRIK4	zoo	Quintus	0.530197
GRIK4	zoo	Seppi	0.419055
IGSF3	wild	A00000	0.758932
IGSF3	wild	A00000	0.757262
IGSF3	wild	A00017	0.797397
IGSF3	wild	A00017	0.688396
IGSF3	wild	A00097	0.695111
IGSF3	wild	A00097	0.810115
IGSF3	wild	A00144	0.730567
IGSF3	wild	A00144	0.719497
IGSF3	wild	A00319	0.697635
IGSF3	wild	A00319	0.791292
IGSF3	wild	A00388	0.710605
IGSF3	wild	A00388	0.825604
IGSF3	wild	A00774	0.642001
IGSF3	wild	A00774	0.756316
IGSF3	wild	A00774	0.646457
IGSF3	wild	A00774	0.792335
IGSF3	wild	A00985	0.623111
IGSF3	wild	A00985	0.805183
IGSF3	wild	A01376	0.70054
IGSF3	wild	A01376	0.761604
IGSF3	wild	A01396	0.456323
IGSF3	wild	A01396	0.739251
IGSF3	wild	A01833	0.48884
IGSF3	wild	A01833	0.748388
IGSF3	wild	A02168	0.52005
IGSF3	wild	A02168	0.806616
IGSF3	wild	A02168	0.378265
IGSF3	wild	A02168	0.7264
IGSF3	wild	A02580	0.817092
IGSF3	wild	A02580	0.700725
IGSF3	wild	A03083	0.728927
IGSF3	wild	A03083	0.801439
IGSF3	wild	A03083	0.822177
IGSF3	wild	A03083	0.796647
IGSF3	wild	A03083	0.794972
IGSF3	wild	A03083	0.735797
IGSF3	wild	A03260	0.783437
IGSF3	wild	A03260	0.810358
IGSF3	wild	A03354	0.736567
IGSF3	wild	A03354	0.712057
IGSF3	wild	A03374	0.741804
IGSF3	wild	A03374	0.80903
IGSF3	wild	A03374	0.757094
IGSF3	wild	A03374	0.780224
IGSF3	wild	A03407	0.725312
IGSF3	wild	A03407	0.856861
IGSF3	wild	A03407	0.831995
IGSF3	wild	A03407	0.782268
IGSF3	wild	A03407	0.767154
IGSF3	wild	A03407	0.791316
IGSF3	zoo	Bruno	0.769047
IGSF3	zoo	Bruno	0.747937
IGSF3	wild	E08115	0.740367
IGSF3	wild	E08115	0.793673
IGSF3	wild	E10399	0.606926
IGSF3	wild	E10399	0.821047
IGSF3	wild	E12630	0.79819
IGSF3	wild	E12630	0.830749
IGSF3	zoo	Emil	0.72837
IGSF3	zoo	Emil	0.608828
IGSF3	zoo	Engu	0.371898
IGSF3	zoo	Engu	0.638701
IGSF3	zoo	Falk	0.938772
IGSF3	zoo	Falk	0.664087
IGSF3	zoo	Ferdinand	0.624558
IGSF3	zoo	Ferdinand	0.607787
IGSF3	zoo	Jeremy	0.939074
IGSF3	zoo	Jeremy	0.644192
IGSF3	wild	KIN-BDM-2013-E-335	0.451342
IGSF3	wild	KIN-BDM-2013-E-335	0.680726
IGSF3	wild	KIN-BDM-2014-E-891	0.77796
IGSF3	wild	KIN-BDM-2014-E-891	0.760956
IGSF3	wild	KIN-BDM-2017-E-654	0.639375
IGSF3	wild	KIN-BDM-2017-E-654	0.730841
IGSF3	wild	KIN-BDM-2017-E-706	0.699075
IGSF3	wild	KIN-BDM-2017-E-706	0.839794
IGSF3	wild	KIN-BDM-2018-E-565	0.802824
IGSF3	wild	KIN-BDM-2018-E-565	0.804159
IGSF3	wild	KIN-BDM-2018-E-569	0.589371
IGSF3	wild	KIN-BDM-2018-E-569	0.721126
IGSF3	zoo	LP97010	0.77506
IGSF3	zoo	LP97010	0.736732
IGSF3	zoo	LP97019	0.851399
IGSF3	zoo	LP97019	0.673026
IGSF3	zoo	LP97031	0.834282
IGSF3	zoo	LP97031	0.741659
IGSF3	zoo	LP97071	0.838615
IGSF3	zoo	LP97071	0.699971
IGSF3	zoo	LP97078	0.830575
IGSF3	zoo	LP97078	0.705463
IGSF3	zoo	LP97090	0.789785
IGSF3	zoo	LP97090	0.642091
IGSF3	zoo	LP97091	0.851943
IGSF3	zoo	LP97091	0.367585
IGSF3	zoo	LP97098	0.875306
IGSF3	zoo	LP97098	0.67454
IGSF3	zoo	LP97100	0.774306
IGSF3	zoo	LP97100	0.67265
IGSF3	zoo	LP97104	0.852488
IGSF3	zoo	LP97104	0.715466
IGSF3	zoo	LP97114	0.770566
IGSF3	zoo	LP97114	0.460013
IGSF3	zoo	LP97115	0.969233
IGSF3	zoo	LP97115	0.703511
IGSF3	zoo	LP97116	0.803921
IGSF3	zoo	LP97116	0.70872
IGSF3	zoo	LP97119	0.753503
IGSF3	zoo	LP97119	0.756297
IGSF3	zoo	LP97120	0.844121
IGSF3	zoo	LP97120	0.710391
IGSF3	zoo	LP97123	0.913088
IGSF3	zoo	LP97123	0.750556
IGSF3	zoo	LP97126	0.808756
IGSF3	zoo	LP97126	0.674062
IGSF3	zoo	LP97136	0.830177
IGSF3	zoo	LP97136	0.737179
IGSF3	zoo	LP97139	0.813889
IGSF3	zoo	LP97139	0.38427
IGSF3	zoo	LP97141	0.821568
IGSF3	zoo	LP97141	0.582868
IGSF3	zoo	Nils	0.897228
IGSF3	zoo	Nils	0.696943
IGSF3	zoo	Noah	0.865063
IGSF3	zoo	Noah	0.708096
IGSF3	zoo	Quintus	0.932634
IGSF3	zoo	Quintus	0.644142
IGSF3	zoo	Seppi	0.928861
IGSF3	zoo	Seppi	0.687337
INPP4B	wild	A00000	0.633917
INPP4B	wild	A00017	0.562205
INPP4B	wild	A00097	0.659693
INPP4B	wild	A00144	0.622398
INPP4B	wild	A00319	0.622624
INPP4B	wild	A00388	0.632851
INPP4B	wild	A00774	0.657345
INPP4B	wild	A00774	0.683254
INPP4B	wild	A00985	0.690958
INPP4B	wild	A01376	0.621829
INPP4B	wild	A01396	0.648876
INPP4B	wild	A01833	0.720269
INPP4B	wild	A02168	0.667743
INPP4B	wild	A02168	0.657033
INPP4B	wild	A02580	0.738052
INPP4B	wild	A03083	0.631918
INPP4B	wild	A03083	0.568618
INPP4B	wild	A03083	0.650064
INPP4B	wild	A03260	0.630333
INPP4B	wild	A03354	0.633263
INPP4B	wild	A03374	0.678413
INPP4B	wild	A03374	0.695034
INPP4B	wild	A03407	0.574924
INPP4B	wild	A03407	0.635718
INPP4B	wild	A03407	0.586915
INPP4B	zoo	Bruno	0.483207
INPP4B	wild	E08115	0.482651
INPP4B	wild	E10399	0.686463
INPP4B	wild	E12630	0.66926
INPP4B	zoo	Emil	0.574457
INPP4B	zoo	Engu	0.523348
INPP4B	zoo	Falk	0.608353
INPP4B	zoo	Ferdinand	0.538307
INPP4B	zoo	Jeremy	0.570986
INPP4B	wild	KIN-BDM-2013-E-335	0.690636
INPP4B	wild	KIN-BDM-2014-E-891	0.546432
INPP4B	wild	KIN-BDM-2017-E-654	0.70912
INPP4B	wild	KIN-BDM-2017-E-706	0.566581
INPP4B	wild	KIN-BDM-2018-E-565	0.569324
INPP4B	wild	KIN-BDM-2018-E-569	0.655513
INPP4B	zoo	LP97010	0.457408
INPP4B	zoo	LP97019	0.651842
INPP4B	zoo	LP97031	0.627583
INPP4B	zoo	LP97071	0.531127
INPP4B	zoo	LP97078	0.522914
INPP4B	zoo	LP97090	0.494724
INPP4B	zoo	LP97091	0.50618
INPP4B	zoo	LP97098	0.537331
INPP4B	zoo	LP97100	0.435414
INPP4B	zoo	LP97104	0.486052
INPP4B	zoo	LP97114	0.645816
INPP4B	zoo	LP97115	0.434178
INPP4B	zoo	LP97116	0.639583
INPP4B	zoo	LP97119	0.57353
INPP4B	zoo	LP97120	0.418622
INPP4B	zoo	LP97123	0.63364
INPP4B	zoo	LP97126	0.604061
INPP4B	zoo	LP97136	0.626078
INPP4B	zoo	LP97139	0.568652
INPP4B	zoo	LP97141	0.466489
INPP4B	zoo	Nils	0.527344
INPP4B	zoo	Noah	0.525224
INPP4B	zoo	Quintus	0.374851
INPP4B	zoo	Seppi	0.313064
MAPKAP1	wild	A00000	0.453899
MAPKAP1	wild	A00017	0.433464
MAPKAP1	wild	A00097	0.403361
MAPKAP1	wild	A00144	0.422179
MAPKAP1	wild	A00319	0.255306
MAPKAP1	wild	A00388	0.403878
MAPKAP1	wild	A00774	0.394928
MAPKAP1	wild	A00774	0.343408
MAPKAP1	wild	A00985	0.451078
MAPKAP1	wild	A01376	0.322735
MAPKAP1	wild	A01396	0.222551
MAPKAP1	wild	A01833	0.354358
MAPKAP1	wild	A02168	0.271419
MAPKAP1	wild	A02168	0.303684
MAPKAP1	wild	A02580	0.319393
MAPKAP1	wild	A03083	0.729619
MAPKAP1	wild	A03083	0.704014
MAPKAP1	wild	A03083	0.679433
MAPKAP1	wild	A03260	0.182602
MAPKAP1	wild	A03354	0.0108081
MAPKAP1	wild	A03374	0.632267
MAPKAP1	wild	A03374	0.643796
MAPKAP1	wild	A03407	0.476092
MAPKAP1	wild	A03407	0.363258
MAPKAP1	wild	A03407	0.495849
MAPKAP1	zoo	Bruno	0.164575
MAPKAP1	wild	E08115	0.544177
MAPKAP1	wild	E10399	0.605077
MAPKAP1	wild	E12630	0.145027
MAPKAP1	zoo	Emil	0.142853
MAPKAP1	zoo	Engu	0.342048
MAPKAP1	zoo	Falk	0.245148
MAPKAP1	zoo	Ferdinand	0.292439
MAPKAP1	zoo	Jeremy	0.232336
MAPKAP1	wild	KIN-BDM-2013-E-335	0.575859
MAPKAP1	wild	KIN-BDM-2014-E-891	0.330509
MAPKAP1	wild	KIN-BDM-2017-E-654	0.210737
MAPKAP1	wild	KIN-BDM-2017-E-706	0.374068
MAPKAP1	wild	KIN-BDM-2018-E-565	0.525207
MAPKAP1	wild	KIN-BDM-2018-E-569	0.412023
MAPKAP1	zoo	LP97010	0.693319
MAPKAP1	zoo	LP97019	0.218349
MAPKAP1	zoo	LP97031	0.347758
MAPKAP1	zoo	LP97071	0.320657
MAPKAP1	zoo	LP97078	0.330399
MAPKAP1	zoo	LP97090	0.375973
MAPKAP1	zoo	LP97091	0.392207
MAPKAP1	zoo	LP97098	0.173393
MAPKAP1	zoo	LP97100	0.300268
MAPKAP1	zoo	LP97104	0.186181
MAPKAP1	zoo	LP97114	0.28691
MAPKAP1	zoo	LP97115	0.198142
MAPKAP1	zoo	LP97116	0.369548
MAPKAP1	zoo	LP97119	0.315149
MAPKAP1	zoo	LP97120	0.374041
MAPKAP1	zoo	LP97123	0.223823
MAPKAP1	zoo	LP97126	0.474307
MAPKAP1	zoo	LP97136	0.245771
MAPKAP1	zoo	LP97139	0.209195
MAPKAP1	zoo	LP97141	0.299387
MAPKAP1	zoo	Nils	0.230545
MAPKAP1	zoo	Noah	0.322475
MAPKAP1	zoo	Quintus	0.222382
MAPKAP1	zoo	Seppi	0.284656
NR3C1	wild	A00000	0.326806
NR3C1	wild	A00017	0.269322
NR3C1	wild	A00097	0.361735
NR3C1	wild	A00144	0.317162
NR3C1	wild	A00319	0.141818
NR3C1	wild	A00388	0.27796
NR3C1	wild	A00774	0.475916
NR3C1	wild	A00774	0.343103
NR3C1	wild	A00985	0.266602
NR3C1	wild	A01376	0.193696
NR3C1	wild	A01396	0.440785
NR3C1	wild	A01833	0.221061
NR3C1	wild	A02168	0.337632
NR3C1	wild	A02168	0.274961
NR3C1	wild	A02580	0.1741
NR3C1	wild	A03083	0.162227
NR3C1	wild	A03083	0.355692
NR3C1	wild	A03083	0.230016
NR3C1	wild	A03260	0.414842
NR3C1	wild	A03354	0.264813
NR3C1	wild	A03374	0.247091
NR3C1	wild	A03374	0.379834
NR3C1	wild	A03407	0.231161
NR3C1	wild	A03407	0.303542
NR3C1	wild	A03407	0.169887
NR3C1	zoo	Bruno	0.505896
NR3C1	wild	E08115	0.133243
NR3C1	wild	E10399	0.490452
NR3C1	wild	E12630	0.328533
NR3C1	zoo	Emil	0.407372
NR3C1	zoo	Engu	0.397471
NR3C1	zoo	Falk	0.558076
NR3C1	zoo	Ferdinand	0.253174
NR3C1	zoo	Jeremy	0.424383
NR3C1	wild	KIN-BDM-2013-E-335	0.218398
NR3C1	wild	KIN-BDM-2014-E-891	0.324467
NR3C1	wild	KIN-BDM-2017-E-654	0.370957
NR3C1	wild	KIN-BDM-2017-E-706	0.459306
NR3C1	wild	KIN-BDM-2018-E-565	0.369267
NR3C1	wild	KIN-BDM-2018-E-569	0.340602
NR3C1	zoo	LP97010	0.409356
NR3C1	zoo	LP97019	0.2003
NR3C1	zoo	LP97031	0.329264
NR3C1	zoo	LP97071	0.532935
NR3C1	zoo	LP97078	0.394595
NR3C1	zoo	LP97090	0.460266
NR3C1	zoo	LP97091	0.502819
NR3C1	zoo	LP97098	0.412621
NR3C1	zoo	LP97100	0.28045
NR3C1	zoo	LP97104	0.573624
NR3C1	zoo	LP97114	0.216814
NR3C1	zoo	LP97115	0.39683
NR3C1	zoo	LP97116	0.461719
NR3C1	zoo	LP97119	0.287299
NR3C1	zoo	LP97120	0.386773
NR3C1	zoo	LP97123	0.372261
NR3C1	zoo	LP97126	0.364124
NR3C1	zoo	LP97136	0.266297
NR3C1	zoo	LP97139	0.462246
NR3C1	zoo	LP97141	0.354784
NR3C1	zoo	Nils	0.50415
NR3C1	zoo	Noah	0.459523
NR3C1	zoo	Quintus	0.631299
NR3C1	zoo	Seppi	0.532463
PASD1	wild	A00000	0.480874
PASD1	wild	A00017	0.620723
PASD1	wild	A00097	0.462044
PASD1	wild	A00144	0.681058
PASD1	wild	A00319	0.678958
PASD1	wild	A00388	0.726553
PASD1	wild	A00774	0.597178
PASD1	wild	A00774	0.665151
PASD1	wild	A00985	0.523254
PASD1	wild	A01376	0.542979
PASD1	wild	A01396	0.71758
PASD1	wild	A01833	0.56531
PASD1	wild	A02168	0.564293
PASD1	wild	A02168	0.49686
PASD1	wild	A02580	0.493103
PASD1	wild	A03083	0.536273
PASD1	wild	A03083	0.528518
PASD1	wild	A03083	0.532738
PASD1	wild	A03260	0.338735
PASD1	wild	A03354	0.624764
PASD1	wild	A03374	0.481522
PASD1	wild	A03374	0.467227
PASD1	wild	A03407	0.730101
PASD1	wild	A03407	0.680015
PASD1	wild	A03407	0.716828
PASD1	zoo	Bruno	0.532255
PASD1	wild	E08115	0.451825
PASD1	wild	E10399	0.511744
PASD1	wild	E12630	0.626651
PASD1	zoo	Emil	0.754323
PASD1	zoo	Engu	0.571868
PASD1	zoo	Falk	0.520749
PASD1	zoo	Ferdinand	0.609723
PASD1	zoo	Jeremy	0.768572
PASD1	wild	KIN-BDM-2013-E-335	0.271371
PASD1	wild	KIN-BDM-2014-E-891	0.431151
PASD1	wild	KIN-BDM-2017-E-654	0.318401
PASD1	wild	KIN-BDM-2017-E-706	0.512527
PASD1	wild	KIN-BDM-2018-E-565	0.53592
PASD1	wild	KIN-BDM-2018-E-569	0.37519
PASD1	zoo	LP97010	0.529815
PASD1	zoo	LP97019	0.609134
PASD1	zoo	LP97031	0.765982
PASD1	zoo	LP97071	0.535335
PASD1	zoo	LP97078	0.747623
PASD1	zoo	LP97090	0.663235
PASD1	zoo	LP97091	0.681967
PASD1	zoo	LP97098	0.666416
PASD1	zoo	LP97100	0.777953
PASD1	zoo	LP97104	0.470041
PASD1	zoo	LP97114	0.728696
PASD1	zoo	LP97115	0.764324
PASD1	zoo	LP97116	0.774135
PASD1	zoo	LP97119	0.76453
PASD1	zoo	LP97120	0.592624
PASD1	zoo	LP97123	0.641127
PASD1	zoo	LP97126	0.74522
PASD1	zoo	LP97136	0.799219
PASD1	zoo	LP97139	0.583457
PASD1	zoo	LP97141	0.755117
PASD1	zoo	Nils	0.642147
PASD1	zoo	Noah	0.563263
PASD1	zoo	Quintus	0.794218
PASD1	zoo	Seppi	0.75124
PERP	wild	A00000	0.44179
PERP	wild	A00017	0.582057
PERP	wild	A00097	0.362196
PERP	wild	A00144	0.57742
PERP	wild	A00319	0.561783
PERP	wild	A00388	0.524929
PERP	wild	A00774	0.480902
PERP	wild	A00774	0.504119
PERP	wild	A00985	0.555434
PERP	wild	A01376	0.470985
PERP	wild	A01396	0.376771
PERP	wild	A01833	0.397805
PERP	wild	A02168	0.602594
PERP	wild	A02168	0.479272
PERP	wild	A02580	0.30882
PERP	wild	A03083	0.531586
PERP	wild	A03083	0.553135
PERP	wild	A03083	0.557385
PERP	wild	A03260	0.331587
PERP	wild	A03354	0.586213
PERP	wild	A03374	0.418995
PERP	wild	A03374	0.40638
PERP	wild	A03407	0.468261
PERP	wild	A03407	0.56188
PERP	wild	A03407	0.580512
PERP	zoo	Bruno	0.468376
PERP	wild	E08115	0.541771
PERP	wild	E10399	0.30777
PERP	wild	E12630	0.570131
PERP	zoo	Emil	0.358477
PERP	zoo	Engu	0.398876
PERP	zoo	Falk	0.474982
PERP	zoo	Ferdinand	0.459367
PERP	zoo	Jeremy	0.29635
PERP	wild	KIN-BDM-2013-E-335	0.432141
PERP	wild	KIN-BDM-2014-E-891	0.412561
PERP	wild	KIN-BDM-2017-E-654	0.490866
PERP	wild	KIN-BDM-2017-E-706	0.550656
PERP	wild	KIN-BDM-2018-E-565	0.51103
PERP	wild	KIN-BDM-2018-E-569	0.467163
PERP	zoo	LP97010	0.506886
PERP	zoo	LP97019	0.512058
PERP	zoo	LP97031	0.405145
PERP	zoo	LP97071	0.217121
PERP	zoo	LP97078	0.347521
PERP	zoo	LP97090	0.246877
PERP	zoo	LP97091	0.211247
PERP	zoo	LP97098	0.350258
PERP	zoo	LP97100	0.285355
PERP	zoo	LP97104	0.255994
PERP	zoo	LP97114	0.496461
PERP	zoo	LP97115	0.30269
PERP	zoo	LP97116	0.392872
PERP	zoo	LP97119	0.392955
PERP	zoo	LP97120	0.263617
PERP	zoo	LP97123	0.236782
PERP	zoo	LP97126	0.462887
PERP	zoo	LP97136	0.3786
PERP	zoo	LP97139	0.222189
PERP	zoo	LP97141	0.556763
PERP	zoo	Nils	0.487033
PERP	zoo	Noah	0.370914
PERP	zoo	Quintus	0.408699
PERP	zoo	Seppi	0.304693
SARM1	wild	A00000	0.203584
SARM1	wild	A00000	0.625596
SARM1	wild	A00017	0.295325
SARM1	wild	A00017	0.603195
SARM1	wild	A00097	0.289218
SARM1	wild	A00097	0.607241
SARM1	wild	A00144	0.221634
SARM1	wild	A00144	0.544222
SARM1	wild	A00319	0.687405
SARM1	wild	A00319	0.815031
SARM1	wild	A00388	0.529225
SARM1	wild	A00388	0.759117
SARM1	wild	A00774	0.274125
SARM1	wild	A00774	0.6074
SARM1	wild	A00774	0.338217
SARM1	wild	A00774	0.577135
SARM1	wild	A00985	0.540083
SARM1	wild	A00985	0.756524
SARM1	wild	A01376	0.242191
SARM1	wild	A01376	0.500291
SARM1	wild	A01396	0.268456
SARM1	wild	A01396	0.62812
SARM1	wild	A01833	0.30161
SARM1	wild	A01833	0.601174
SARM1	wild	A02168	0.246619
SARM1	wild	A02168	0.601403
SARM1	wild	A02168	0.285001
SARM1	wild	A02168	0.619942
SARM1	wild	A02580	0.286996
SARM1	wild	A02580	0.602801
SARM1	wild	A03083	0.167247
SARM1	wild	A03083	0.554601
SARM1	wild	A03083	0.222151
SARM1	wild	A03083	0.500658
SARM1	wild	A03083	0.299733
SARM1	wild	A03083	0.571102
SARM1	wild	A03260	0.416934
SARM1	wild	A03260	0.627637
SARM1	wild	A03354	0.290458
SARM1	wild	A03354	0.547956
SARM1	wild	A03374	0.234239
SARM1	wild	A03374	0.587297
SARM1	wild	A03374	0.318518
SARM1	wild	A03374	0.594219
SARM1	wild	A03407	0.168713
SARM1	wild	A03407	0.571892
SARM1	wild	A03407	0.173222
SARM1	wild	A03407	0.524903
SARM1	wild	A03407	0.169537
SARM1	wild	A03407	0.537572
SARM1	zoo	Bruno	0.559446
SARM1	zoo	Bruno	0.794645
SARM1	wild	E08115	0.623234
SARM1	wild	E08115	0.864741
SARM1	wild	E10399	0.272633
SARM1	wild	E10399	0.516214
SARM1	wild	E12630	0.260242
SARM1	wild	E12630	0.606423
SARM1	zoo	Emil	0.674659
SARM1	zoo	Emil	0.790404
SARM1	zoo	Engu	0.50186
SARM1	zoo	Engu	0.722803
SARM1	zoo	Falk	0.477574
SARM1	zoo	Falk	0.733963
SARM1	zoo	Ferdinand	0.645838
SARM1	zoo	Ferdinand	0.815085
SARM1	zoo	Jeremy	0.573735
SARM1	zoo	Jeremy	0.805846
SARM1	wild	KIN-BDM-2013-E-335	0.25323
SARM1	wild	KIN-BDM-2013-E-335	0.575858
SARM1	wild	KIN-BDM-2014-E-891	0.227008
SARM1	wild	KIN-BDM-2014-E-891	0.57368
SARM1	wild	KIN-BDM-2017-E-654	0.400711
SARM1	wild	KIN-BDM-2017-E-654	0.686159
SARM1	wild	KIN-BDM-2017-E-706	0.33073
SARM1	wild	KIN-BDM-2017-E-706	0.599658
SARM1	wild	KIN-BDM-2018-E-565	0.31427
SARM1	wild	KIN-BDM-2018-E-565	0.583583
SARM1	wild	KIN-BDM-2018-E-569	0.252534
SARM1	wild	KIN-BDM-2018-E-569	0.616328
SARM1	zoo	LP97010	0.292723
SARM1	zoo	LP97010	0.595986
SARM1	zoo	LP97019	0.314444
SARM1	zoo	LP97019	0.613371
SARM1	zoo	LP97031	0.492072
SARM1	zoo	LP97031	0.738442
SARM1	zoo	LP97071	0.437433
SARM1	zoo	LP97071	0.727691
SARM1	zoo	LP97078	0.289633
SARM1	zoo	LP97078	0.706566
SARM1	zoo	LP97090	0.762305
SARM1	zoo	LP97090	0.833342
SARM1	zoo	LP97091	0.284969
SARM1	zoo	LP97091	0.642017
SARM1	zoo	LP97098	0.79027
SARM1	zoo	LP97098	0.869632
SARM1	zoo	LP97100	0.660653
SARM1	zoo	LP97100	0.874122
SARM1	zoo	LP97104	0.580524
SARM1	zoo	LP97104	0.815194
SARM1	zoo	LP97114	0.423471
SARM1	zoo	LP97114	0.750993
SARM1	zoo	LP97115	0.459555
SARM1	zoo	LP97115	0.750179
SARM1	zoo	LP97116	0.537086
SARM1	zoo	LP97116	0.787217
SARM1	zoo	LP97119	0.340916
SARM1	zoo	LP97119	0.726426
SARM1	zoo	LP97120	0.791093
SARM1	zoo	LP97120	0.825104
SARM1	zoo	LP97123	0.587679
SARM1	zoo	LP97123	0.784172
SARM1	zoo	LP97126	0.434949
SARM1	zoo	LP97126	0.759314
SARM1	zoo	LP97136	0.611447
SARM1	zoo	LP97136	0.730774
SARM1	zoo	LP97139	0.626833
SARM1	zoo	LP97139	0.805727
SARM1	zoo	LP97141	0.586016
SARM1	zoo	LP97141	0.729319
SARM1	zoo	Nils	0.562972
SARM1	zoo	Nils	0.758793
SARM1	zoo	Noah	0.367029
SARM1	zoo	Noah	0.624395
SARM1	zoo	Quintus	0.655748
SARM1	zoo	Quintus	0.851819
SARM1	zoo	Seppi	0.771566
SARM1	zoo	Seppi	0.878311
TRHR	wild	A00000	0.537031
TRHR	wild	A00017	0.329544
TRHR	wild	A00097	0.507966
TRHR	wild	A00144	0.55443
TRHR	wild	A00319	0.58463
TRHR	wild	A00388	0.596822
TRHR	wild	A00774	0.662537
TRHR	wild	A00774	0.574364
TRHR	wild	A00985	0.613655
TRHR	wild	A01376	0.421842
TRHR	wild	A01396	0.496266
TRHR	wild	A01833	0.625537
TRHR	wild	A02168	0.504505
TRHR	wild	A02168	0.554389
TRHR	wild	A02580	0.509568
TRHR	wild	A03083	0.562963
TRHR	wild	A03083	0.483085
TRHR	wild	A03083	0.47155
TRHR	wild	A03260	0.513235
TRHR	wild	A03354	0.529188
TRHR	wild	A03374	0.577999
TRHR	wild	A03374	0.517862
TRHR	wild	A03407	0.603912
TRHR	wild	A03407	0.505177
TRHR	wild	A03407	0.489691
TRHR	zoo	Bruno	0.801673
TRHR	wild	E08115	0.470605
TRHR	wild	E10399	0.659779
TRHR	wild	E12630	0.536197
TRHR	zoo	Emil	0.642516
TRHR	zoo	Engu	0.591443
TRHR	zoo	Falk	0.769575
TRHR	zoo	Ferdinand	0.575887
TRHR	zoo	Jeremy	0.741217
TRHR	wild	KIN-BDM-2013-E-335	0.307306
TRHR	wild	KIN-BDM-2014-E-891	0.422694
TRHR	wild	KIN-BDM-2017-E-654	0.535829
TRHR	wild	KIN-BDM-2017-E-706	0.5583
TRHR	wild	KIN-BDM-2018-E-565	0.463586
TRHR	wild	KIN-BDM-2018-E-569	0.634892
TRHR	zoo	LP97010	0.66529
TRHR	zoo	LP97019	0.668601
TRHR	zoo	LP97031	0.624651
TRHR	zoo	LP97071	0.826464
TRHR	zoo	LP97078	0.584761
TRHR	zoo	LP97090	0.755419
TRHR	zoo	LP97091	0.642718
TRHR	zoo	LP97098	0.715262
TRHR	zoo	LP97100	0.580301
TRHR	zoo	LP97104	0.707744
TRHR	zoo	LP97114	0.550492
TRHR	zoo	LP97115	0.712605
TRHR	zoo	LP97116	0.800518
TRHR	zoo	LP97119	0.702953
TRHR	zoo	LP97120	0.743848
TRHR	zoo	LP97123	0.793121
TRHR	zoo	LP97126	0.833538
TRHR	zoo	LP97136	0.693716
TRHR	zoo	LP97139	0.444731
TRHR	zoo	LP97141	0.642036
TRHR	zoo	Nils	0.712881
TRHR	zoo	Noah	0.733906
TRHR	zoo	Quintus	0.628921
TRHR	zoo	Seppi	0.586903
TRIM13	wild	A00000	0.28988
TRIM13	wild	A00017	0.331977
TRIM13	wild	A00097	0.163069
TRIM13	wild	A00144	0.438928
TRIM13	wild	A00319	0.29051
TRIM13	wild	A00388	0.153711
TRIM13	wild	A00774	0.18766
TRIM13	wild	A00774	0.185918
TRIM13	wild	A00985	0.301785
TRIM13	wild	A01376	0.16568
TRIM13	wild	A01396	0.251349
TRIM13	wild	A01833	0.196987
TRIM13	wild	A02168	0.0858795
TRIM13	wild	A02168	0.145709
TRIM13	wild	A02580	0.457497
TRIM13	wild	A03083	0.184497
TRIM13	wild	A03083	0.204245
TRIM13	wild	A03083	0.191977
TRIM13	wild	A03260	0.43076
TRIM13	wild	A03354	0.360139
TRIM13	wild	A03374	0.183033
TRIM13	wild	A03374	0.194012
TRIM13	wild	A03407	0.214531
TRIM13	wild	A03407	0.39821
TRIM13	wild	A03407	0.217153
TRIM13	zoo	Bruno	0.0789322
TRIM13	wild	E08115	0.311186
TRIM13	wild	E10399	0.432241
TRIM13	wild	E12630	0.286178
TRIM13	zoo	Emil	0.120984
TRIM13	zoo	Engu	0.143211
TRIM13	zoo	Falk	0.0451811
TRIM13	zoo	Ferdinand	0.179093
TRIM13	zoo	Jeremy	0.0508453
TRIM13	wild	KIN-BDM-2013-E-335	0.415203
TRIM13	wild	KIN-BDM-2014-E-891	0.123795
TRIM13	wild	KIN-BDM-2017-E-654	0.136236
TRIM13	wild	KIN-BDM-2017-E-706	0.239694
TRIM13	wild	KIN-BDM-2018-E-565	0.16292
TRIM13	wild	KIN-BDM-2018-E-569	0.155409
TRIM13	zoo	LP97010	0.0560803
TRIM13	zoo	LP97019	0.0214719
TRIM13	zoo	LP97031	0.0661316
TRIM13	zoo	LP97071	0.182357
TRIM13	zoo	LP97078	0.132439
TRIM13	zoo	LP97090	0.214878
TRIM13	zoo	LP97091	0.211644
TRIM13	zoo	LP97098	0.152143
TRIM13	zoo	LP97100	0.251472
TRIM13	zoo	LP97104	0.159665
TRIM13	zoo	LP97114	0.125829
TRIM13	zoo	LP97115	0.0539951
TRIM13	zoo	LP97116	0.0563813
TRIM13	zoo	LP97119	0.096749
TRIM13	zoo	LP97120	0.181078
TRIM13	zoo	LP97123	0.246581
TRIM13	zoo	LP97126	0.0580062
TRIM13	zoo	LP97136	0.158621
TRIM13	zoo	LP97139	0.137266
TRIM13	zoo	LP97141	0.119527
TRIM13	zoo	Nils	0.136343
TRIM13	zoo	Noah	0.0784872
TRIM13	zoo	Quintus	0.154531
TRIM13	zoo	Seppi	0.0823728
TWIST2	wild	A00000	0.234917
TWIST2	wild	A00017	0.22832
TWIST2	wild	A00097	0.14884
TWIST2	wild	A00144	0.174441
TWIST2	wild	A00319	0.141369
TWIST2	wild	A00388	0.137256
TWIST2	wild	A00774	0.370439
TWIST2	wild	A00774	0.3153
TWIST2	wild	A00985	0.27391
TWIST2	wild	A01376	0.146336
TWIST2	wild	A01396	0.291307
TWIST2	wild	A01833	0.130466
TWIST2	wild	A02168	0.193058
TWIST2	wild	A02168	0.123075
TWIST2	wild	A02580	0.104316
TWIST2	wild	A03083	0.337076
TWIST2	wild	A03083	0.0803675
TWIST2	wild	A03083	0.156408
TWIST2	wild	A03260	0.108131
TWIST2	wild	A03354	0.255428
TWIST2	wild	A03374	0.392003
TWIST2	wild	A03374	0.152377
TWIST2	wild	A03407	0.441831
TWIST2	wild	A03407	0.115008
TWIST2	wild	A03407	0.129813
TWIST2	zoo	Bruno	0.408656
TWIST2	wild	E08115	0.114702
TWIST2	wild	E10399	0.180908
TWIST2	wild	E12630	0.251393
TWIST2	zoo	Emil	0.324
TWIST2	zoo	Engu	0.224777
TWIST2	zoo	Falk	0.333928
TWIST2	zoo	Ferdinand	0.308095
TWIST2	zoo	Jeremy	0.521393
TWIST2	wild	KIN-BDM-2013-E-335	0.0869709
TWIST2	wild	KIN-BDM-2014-E-891	0.188168
TWIST2	wild	KIN-BDM-2017-E-654	0.359078
TWIST2	wild	KIN-BDM-2017-E-706	0.464979
TWIST2	wild	KIN-BDM-2018-E-565	0.210866
TWIST2	wild	KIN-BDM-2018-E-569	0.208082
TWIST2	zoo	LP97010	0.670646
TWIST2	zoo	LP97019	0.22917
TWIST2	zoo	LP97031	0.383407
TWIST2	zoo	LP97071	0.510341
TWIST2	zoo	LP97078	0.427887
TWIST2	zoo	LP97090	0.33549
TWIST2	zoo	LP97091	0.321931
TWIST2	zoo	LP97098	0.438195
TWIST2	zoo	LP97100	0.526003
TWIST2	zoo	LP97104	0.252737
TWIST2	zoo	LP97114	0.536486
TWIST2	zoo	LP97115	0.37258
TWIST2	zoo	LP97116	0.210596
TWIST2	zoo	LP97119	0.207386
TWIST2	zoo	LP97120	0.477693
TWIST2	zoo	LP97123	0.500153
TWIST2	zoo	LP97126	0.513043
TWIST2	zoo	LP97136	0.567956
TWIST2	zoo	LP97139	0.328408
TWIST2	zoo	LP97141	0.441525
TWIST2	zoo	Nils	0.3052
TWIST2	zoo	Noah	0.300883
TWIST2	zoo	Quintus	0.47228
TWIST2	zoo	Seppi	0.485727
USP28	wild	A00000	0.858229
USP28	wild	A00000	0.77678
USP28	wild	A00000	0.661287
USP28	wild	A00000	0.62378
USP28	wild	A00017	0.777512
USP28	wild	A00017	0.611391
USP28	wild	A00017	0.757686
USP28	wild	A00017	0.605289
USP28	wild	A00097	0.832146
USP28	wild	A00097	0.560275
USP28	wild	A00097	0.558591
USP28	wild	A00097	0.645156
USP28	wild	A00144	0.801139
USP28	wild	A00144	0.769152
USP28	wild	A00144	0.72593
USP28	wild	A00144	0.495107
USP28	wild	A00319	0.827333
USP28	wild	A00319	0.694998
USP28	wild	A00319	0.727346
USP28	wild	A00319	0.480979
USP28	wild	A00388	0.798408
USP28	wild	A00388	0.773148
USP28	wild	A00388	0.833235
USP28	wild	A00388	0.499832
USP28	wild	A00774	0.780769
USP28	wild	A00774	0.680032
USP28	wild	A00774	0.779811
USP28	wild	A00774	0.588043
USP28	wild	A00774	0.816095
USP28	wild	A00774	0.621187
USP28	wild	A00774	0.683581
USP28	wild	A00774	0.707589
USP28	wild	A00985	0.835348
USP28	wild	A00985	0.669684
USP28	wild	A00985	0.824479
USP28	wild	A00985	0.554723
USP28	wild	A01376	0.723518
USP28	wild	A01376	0.727077
USP28	wild	A01376	0.797546
USP28	wild	A01376	0.553584
USP28	wild	A01396	0.815997
USP28	wild	A01396	0.615491
USP28	wild	A01396	0.755638
USP28	wild	A01396	0.612231
USP28	wild	A01833	0.757328
USP28	wild	A01833	0.578728
USP28	wild	A01833	0.626248
USP28	wild	A01833	0.640292
USP28	wild	A02168	0.851287
USP28	wild	A02168	0.781502
USP28	wild	A02168	0.785281
USP28	wild	A02168	0.362844
USP28	wild	A02168	0.8144
USP28	wild	A02168	0.611367
USP28	wild	A02168	0.783671
USP28	wild	A02168	0.520086
USP28	wild	A02580	0.81997
USP28	wild	A02580	0.747959
USP28	wild	A02580	0.776784
USP28	wild	A02580	0.623802
USP28	wild	A03083	0.81747
USP28	wild	A03083	0.743414
USP28	wild	A03083	0.70446
USP28	wild	A03083	0.540995
USP28	wild	A03083	0.777008
USP28	wild	A03083	0.668658
USP28	wild	A03083	0.723136
USP28	wild	A03083	0.683998
USP28	wild	A03083	0.696024
USP28	wild	A03083	0.64737
USP28	wild	A03083	0.753445
USP28	wild	A03083	0.775908
USP28	wild	A03260	0.825894
USP28	wild	A03260	0.760826
USP28	wild	A03260	0.560301
USP28	wild	A03260	0.633038
USP28	wild	A03354	0.900902
USP28	wild	A03354	0.785058
USP28	wild	A03354	0.695166
USP28	wild	A03354	0.763366
USP28	wild	A03374	0.823427
USP28	wild	A03374	0.718803
USP28	wild	A03374	0.809078
USP28	wild	A03374	0.487462
USP28	wild	A03374	0.759397
USP28	wild	A03374	0.696468
USP28	wild	A03374	0.674287
USP28	wild	A03374	0.747998
USP28	wild	A03407	0.865488
USP28	wild	A03407	0.64169
USP28	wild	A03407	0.738283
USP28	wild	A03407	0.450031
USP28	wild	A03407	0.818733
USP28	wild	A03407	0.646475
USP28	wild	A03407	0.758233
USP28	wild	A03407	0.62677
USP28	wild	A03407	0.776045
USP28	wild	A03407	0.554153
USP28	wild	A03407	0.795355
USP28	wild	A03407	0.639405
USP28	zoo	Bruno	0.759009
USP28	zoo	Bruno	0.76971
USP28	zoo	Bruno	0.75032
USP28	zoo	Bruno	0.713177
USP28	wild	E08115	0.859037
USP28	wild	E08115	0.754176
USP28	wild	E08115	0.695707
USP28	wild	E08115	0.61661
USP28	wild	E10399	0.8339
USP28	wild	E10399	0.721056
USP28	wild	E10399	0.772335
USP28	wild	E10399	0.544585
USP28	wild	E12630	0.851779
USP28	wild	E12630	0.683024
USP28	wild	E12630	0.732765
USP28	wild	E12630	0.745574
USP28	zoo	Emil	0.737086
USP28	zoo	Emil	0.604973
USP28	zoo	Emil	0.747051
USP28	zoo	Emil	0.796537
USP28	zoo	Engu	0.716223
USP28	zoo	Engu	0.508376
USP28	zoo	Engu	0.590257
USP28	zoo	Engu	0.635776
USP28	zoo	Falk	0.668627
USP28	zoo	Falk	0.613241
USP28	zoo	Falk	0.565066
USP28	zoo	Falk	0.722732
USP28	zoo	Ferdinand	0.718345
USP28	zoo	Ferdinand	0.521109
USP28	zoo	Ferdinand	0.595732
USP28	zoo	Ferdinand	0.74585
USP28	zoo	Jeremy	0.630759
USP28	zoo	Jeremy	0.555644
USP28	zoo	Jeremy	0.760913
USP28	zoo	Jeremy	0.645878
USP28	wild	KIN-BDM-2013-E-335	0.820951
USP28	wild	KIN-BDM-2013-E-335	0.727712
USP28	wild	KIN-BDM-2013-E-335	0.571125
USP28	wild	KIN-BDM-2013-E-335	0.565014
USP28	wild	KIN-BDM-2014-E-891	0.692325
USP28	wild	KIN-BDM-2014-E-891	0.669002
USP28	wild	KIN-BDM-2014-E-891	0.821492
USP28	wild	KIN-BDM-2014-E-891	0.589796
USP28	wild	KIN-BDM-2017-E-654	0.857549
USP28	wild	KIN-BDM-2017-E-654	0.687296
USP28	wild	KIN-BDM-2017-E-654	0.735114
USP28	wild	KIN-BDM-2017-E-654	0.694693
USP28	wild	KIN-BDM-2017-E-706	0.734221
USP28	wild	KIN-BDM-2017-E-706	0.769556
USP28	wild	KIN-BDM-2017-E-706	0.772522
USP28	wild	KIN-BDM-2017-E-706	0.660654
USP28	wild	KIN-BDM-2018-E-565	0.89736
USP28	wild	KIN-BDM-2018-E-565	0.679977
USP28	wild	KIN-BDM-2018-E-565	0.845371
USP28	wild	KIN-BDM-2018-E-565	0.425966
USP28	wild	KIN-BDM-2018-E-569	0.829099
USP28	wild	KIN-BDM-2018-E-569	0.690272
USP28	wild	KIN-BDM-2018-E-569	0.776506
USP28	wild	KIN-BDM-2018-E-569	0.570869
USP28	zoo	LP97010	0.731686
USP28	zoo	LP97010	0.428448
USP28	zoo	LP97010	0.693057
USP28	zoo	LP97010	0.699961
USP28	zoo	LP97019	0.727878
USP28	zoo	LP97019	0.601477
USP28	zoo	LP97019	0.539551
USP28	zoo	LP97019	0.73413
USP28	zoo	LP97031	0.72467
USP28	zoo	LP97031	0.550969
USP28	zoo	LP97031	0.643618
USP28	zoo	LP97031	0.677681
USP28	zoo	LP97071	0.633202
USP28	zoo	LP97071	0.522459
USP28	zoo	LP97071	0.755189
USP28	zoo	LP97071	0.539393
USP28	zoo	LP97078	0.736057
USP28	zoo	LP97078	0.455241
USP28	zoo	LP97078	0.620767
USP28	zoo	LP97078	0.705233
USP28	zoo	LP97090	0.642876
USP28	zoo	LP97090	0.431411
USP28	zoo	LP97090	0.654894
USP28	zoo	LP97090	0.787882
USP28	zoo	LP97091	0.69711
USP28	zoo	LP97091	0.66644
USP28	zoo	LP97091	0.712934
USP28	zoo	LP97091	0.759775
USP28	zoo	LP97098	0.647475
USP28	zoo	LP97098	0.492661
USP28	zoo	LP97098	0.547299
USP28	zoo	LP97098	0.71492
USP28	zoo	LP97100	0.75079
USP28	zoo	LP97100	0.544751
USP28	zoo	LP97100	0.570551
USP28	zoo	LP97100	0.696963
USP28	zoo	LP97104	0.56971
USP28	zoo	LP97104	0.442533
USP28	zoo	LP97104	0.623211
USP28	zoo	LP97104	0.680331
USP28	zoo	LP97114	0.716833
USP28	zoo	LP97114	0.504234
USP28	zoo	LP97114	0.559208
USP28	zoo	LP97114	0.735888
USP28	zoo	LP97115	0.602015
USP28	zoo	LP97115	0.418143
[truncated: 242 more rows]

## Sheet: Supp Fig 1
Supp Fig 1
name	origin	location	sampling_date	day_of_season	age_class
A00000	wild	Crozet	2021-02-15	137	Adult
A00017	wild	Crozet	2021-02-15	137	Adult
A00097	wild	Crozet	2021-02-15	137	Adult
A00144	wild	Crozet	2021-02-15	137	Adult
A00319	wild	Crozet	2019-05-31	242	Adult
A00388	wild	Crozet	2019-04-12	193	Adult
A00774	wild	Crozet	2013-03-15	165	Adult
A00774	wild	Crozet	2020-01-17	108	Adult
A00985	wild	Crozet	2020-01-08	99	Adult
A01376	wild	Crozet	2018-01-15	106	Adult
A01396	wild	Crozet	2018-01-12	103	Adult
A01833	wild	Crozet	2022-01-07	98	Adult
A02168	wild	Crozet	2005-11-12	42	Immature
A02168	wild	Crozet	2016-12-26	86	Adult
A02580	wild	Crozet	2022-01-15	106	Adult
A03083	wild	Crozet	2007-11-16	46	Immature
A03083	wild	Crozet	2013-02-21	143	Adult
A03083	wild	Crozet	2018-12-28	88	Adult
A03260	wild	Crozet	2013-01-18	109	Adult
A03354	wild	Crozet	2022-01-09	100	Adult
A03374	wild	Crozet	2007-11-24	54	Immature
A03374	wild	Crozet	2013-01-17	108	Adult
A03407	wild	Crozet	2007-11-25	55	Immature
A03407	wild	Crozet	2013-01-18	109	Adult
A03407	wild	Crozet	2019-03-21	171	Adult
Bruno	zoo	Zoo Zurich	2021-05-08	37	Adult
E08115	wild	Crozet	2022-01-08	99	Adult
E10399	wild	Crozet	2022-01-10	101	Adult
E12630	wild	Crozet	2022-01-04	95	Adult
Emil	zoo	Zoo Zurich	2021-05-09	38	Adult
Engu	zoo	Zoo Zurich	2021-05-10	39	Adult
Falk	zoo	Zoo Zurich	2021-05-03	32	Adult
Ferdinand	zoo	Zoo Zurich	2021-05-11	40	Adult
Jeremy	zoo	Zoo Zurich	2021-05-12	41	Adult
KIN-BDM-2013-E-335	wild	Crozet	2022-01-21	112	Adult
KIN-BDM-2014-E-891	wild	Crozet	2021-12-22	82	Adult
KIN-BDM-2017-E-654	wild	Crozet	2022-02-08	130	Adult
KIN-BDM-2017-E-706	wild	Crozet	2022-01-07	98	Adult
KIN-BDM-2018-E-565	wild	Crozet	2021-12-30	90	Immature
KIN-BDM-2018-E-569	wild	Crozet	2021-12-24	84	Immature
LP97010	zoo	Loro Parque	2022-09-05	157	Adult
LP97019	zoo	Loro Parque	2022-09-05	157	Adult
LP97031	zoo	Loro Parque	2022-09-05	157	Adult
LP97071	zoo	Loro Parque	2022-09-05	157	Adult
LP97078	zoo	Loro Parque	2022-09-05	157	Adult
LP97090	zoo	Loro Parque	2022-09-05	157	Adult
LP97091	zoo	Loro Parque	2022-09-05	157	Adult
LP97098	zoo	Loro Parque	2022-09-05	157	Adult
LP97100	zoo	Loro Parque	2022-09-05	157	Adult
LP97104	zoo	Loro Parque	2022-09-05	157	Adult
LP97114	zoo	Loro Parque	2022-09-05	157	Adult
LP97115	zoo	Loro Parque	2022-09-05	157	Adult
LP97116	zoo	Loro Parque	2022-09-05	157	Adult
LP97119	zoo	Loro Parque	2022-09-05	157	Adult
LP97120	zoo	Loro Parque	2022-09-05	157	Adult
LP97123	zoo	Loro Parque	2022-09-05	157	Adult
LP97126	zoo	Loro Parque	2022-09-05	157	Adult
LP97136	zoo	Loro Parque	2022-09-05	157	Immature
LP97139	zoo	Loro Parque	2022-09-05	157	Immature
LP97141	zoo	Loro Parque	2022-09-05	157	Immature
Nils	zoo	Zoo Zurich	2021-05-14	43	Adult
Noah	zoo	Zoo Zurich	2021-05-13	42	Adult
Quintus	zoo	Zoo Zurich	2021-05-15	44	Immature
Seppi	zoo	Zoo Zurich	2021-05-07	36	Adult

## Sheet: Supp Fig 2A
Supp Fig 2A
Point data
day_of_season	discovery_rate
1	0.887942
24	0.99391
29	0.992692
64	0.990256
75	0.997564
95	0.998782
18	0.980512
52	0.990256
48	0.986602
7	0.973203
58	0.989038
82	0.997564
35	0.985384
9	0.98173
19	0.989038
73	0.997564
37	0.99391
26	0.991474
79	0.998782
76	0.996346
41	0.98782
65	0.996346
2	0.928136
43	0.99391
30	0.989038
15	0.98173
45	0.982948
40	0.990256
53	0.992692
59	0.996346
74	0.989038
8	0.973203
55	0.986602
88	0.998782
36	0.996346
98	0.996346
20	0.982948
54	0.996346
38	0.990256
27	0.995128
22	0.995128
67	0.995128
42	0.992692
3	0.948843
44	0.991474
21	0.990256
31	0.991474
90	0.998782
62	0.995128
10	0.974421
50	0.986602
56	0.985384
86	0.998782
81	0.996346
63	0.992692
61	0.995128
91	0.997564
11	0.980512
14	0.982948
39	0.995128
87	0.995128
28	0.995128
46	0.991474
78	0.997564
4	0.974421
60	0.98782
89	0.998782
12	0.984166
34	0.990256
49	0.989038
77	0.997564
47	0.992692
23	0.98782
93	0.998782
69	0.996346
13	0.989038
51	0.98782
33	0.990256
5	0.971985
96	0.998782
80	0.998782
57	0.996346
32	0.995128
16	0.992692
17	0.989038
6	0.974421
71	0.997564
67	0.998962
1	0.910696
2	0.976116
12	0.981308
30	0.982347
40	0.995846
10	0.966771
13	0.968847
68	0.996885
75	0.998962
35	0.994808
22	0.990654
66	0.997923
56	0.994808
26	0.981308
41	0.992731
36	0.995846
54	0.995846
25	0.984424
15	0.977155
85	0.998962
9	0.974039
4	0.974039
64	0.998962
44	0.991693
11	0.98027
39	0.996885
28	0.976116
23	0.986501
46	0.986501
78	0.998962
60	0.994808
7	0.968847
82	0.998962
58	0.993769
49	0.991693
96	0.998962
37	0.992731
29	0.978193
8	0.971963
31	0.970924
87	0.997923
52	0.994808
79	0.998962
62	0.997923
48	0.994808
43	0.979232
27	0.981308
81	0.998962
51	0.993769
42	0.993769
70	0.998962
3	0.94704
91	0.998962
55	0.993769
76	0.997923
57	0.996885
5	0.959502
18	0.989616
20	0.977155
50	0.995846
38	0.993769
73	0.997923
24	0.983385
59	0.996885
47	0.995846
21	0.988577
45	0.990654
34	0.993769
33	0.982347
6	0.973001
19	0.991693
90	0.998962
61	0.996885
63	0.997923
53	0.995846
16	0.988577
17	0.98027
14	0.981308
86	0.998962
32	0.98027
66	0.998093
40	0.973308
41	0.982841
77	0.998093
25	0.989514
22	0.980934
27	0.990467
2	0.963775
13	0.976168
36	0.993327
29	0.987607
35	0.986654
10	0.985701
85	0.999047
28	0.993327
21	0.977121
64	0.99714
76	0.999047
97	0.999047
58	0.99428
79	0.999047
15	0.975214
69	0.999047
37	0.989514
38	0.993327
1	0.840801
55	0.996187
23	0.987607
70	0.998093
26	0.99428
65	0.998093
30	0.992374
4	0.960915
34	0.986654
56	0.996187
73	0.999047
24	0.988561
20	0.986654
8	0.979981
75	0.999047
39	0.992374
32	0.979028
57	0.99714
51	0.99428
62	0.998093
54	0.996187
43	0.989514
50	0.99142
81	0.998093
12	0.983794
3	0.960915
42	0.990467
11	0.993327
93	0.999047
63	0.99714
17	0.986654
45	0.989514
52	0.998093
48	0.996187
33	0.992374
60	0.996187
9	0.987607
44	0.992374
46	0.983794
53	0.99428
59	0.99714
7	0.970448
14	0.979028
18	0.975214
31	0.982841
49	0.988561
78	0.999047
5	0.966635
16	0.973308
6	0.979981
61	0.999047
19	0.99142
47	0.993327
1	0.862434
35	0.9903
55	0.991182
25	0.993827
10	0.985009
36	0.996473
73	0.999118
69	0.997354
57	0.991182
9	0.9806
28	0.986772
41	0.991182
38	0.9903
13	0.983245
56	0.9903
40	0.997354
24	0.992063
79	0.999118
34	0.985891
23	0.992945
77	0.999118
4	0.971781
43	0.995591
2	0.957672
30	0.997354
12	0.979718
85	0.999118
97	0.999118
22	0.986772
29	0.991182
21	0.983245
39	0.992063
76	0.999118
65	0.996473
66	0.999118
54	0.992063
6	0.96649
27	0.988536
7	0.968254
72	0.999118
20	0.982363
75	0.999118
37	0.988536
87	0.998236
84	0.999118
26	0.991182
51	0.984127
52	0.985009
18	0.984127
33	0.992945
82	0.999118
68	0.999118
94	0.999118
81	0.998236
59	0.993827
95	0.999118
93	0.999118
91	0.999118
88	0.999118
15	0.989418
58	0.997354
60	0.997354
31	0.992945
42	0.992063
70	0.997354
99	0.999118
8	0.975309
32	0.986772
50	0.989418
100	0.999118
16	0.979718
46	0.991182
53	0.992063
19	0.992063
11	0.974427
14	0.982363
47	0.991182
48	0.987654
62	0.999118
3	0.946208
49	0.989418
45	0.987654
61	0.997354
5	0.959436
44	0.985009
17	0.981481
90	0.999118
78	0.999118
13	0.97318
66	0.995402
9	0.971648
25	0.982375
17	0.976245
36	0.99387
83	0.999234
69	0.997701
21	0.991571
11	0.982375
41	0.991571
71	0.999234
10	0.980077
1	0.865134
98	0.999234
24	0.989272
35	0.992337
28	0.992337
22	0.981609
57	0.995402
64	0.996935
2	0.91341
55	0.996169
72	0.999234
67	0.999234
56	0.990805
6	0.977011
26	0.991571
37	0.990038
59	0.999234
38	0.989272
58	0.991571
27	0.989272
60	0.996935
23	0.987739
39	0.996169
34	0.992337
8	0.970115
47	0.991571
51	0.996935
65	0.996935
73	0.999234
97	0.999234
54	0.988506
50	0.996169
7	0.978544
81	0.999234
76	0.999234
3	0.96092
29	0.99387
14	0.983908
68	0.996935
32	0.992337
19	0.986973
20	0.975479
48	0.991571
43	0.986973
31	0.990038
42	0.990038
40	0.990038
75	0.997701
74	0.998467
18	0.983142
49	0.991571
52	0.990038
33	0.99387
12	0.985441
4	0.97318
90	0.999234
44	0.987739
62	0.996169
53	0.99387
61	0.994636
5	0.976245
15	0.980077
16	0.984674
45	0.993103
46	0.991571
63	0.997701
78	0.999234
30	0.990805
25	0.991754
23	0.985757
87	0.998501
28	0.991754
36	0.986507
7	0.975262
88	0.99925
41	0.987256
17	0.982759
11	0.963268
24	0.986507
93	0.99925
55	0.994753
65	0.991754
21	0.976012
38	0.990255
10	0.967766
9	0.970765
1	0.941529
73	0.995502
71	0.997001
8	0.965517
77	0.996252
57	0.991754
37	0.987256
51	0.994003
76	0.998501
64	0.994753
13	0.982759
35	0.988006
96	0.99925
56	0.992504
27	0.992504
70	0.998501
39	0.992504
26	0.988006
79	0.997751
34	0.994003
59	0.989505
80	0.99925
49	0.994753
75	0.995502
33	0.994003
67	0.993253
86	0.99925
58	0.994753
72	0.989505
22	0.983508
3	0.973763
14	0.973763
42	0.994753
69	0.995502
6	0.96027
32	0.985007
19	0.987256
66	0.985007
54	0.991004
4	0.977511
20	0.985757
53	0.993253
12	0.981259
30	0.995502
99	0.99925
68	0.994753
61	0.994003
29	0.989505
50	0.990255
16	0.982009
60	0.995502
2	0.976762
44	0.987256
45	0.992504
78	0.997751
40	0.994753
74	0.997751
48	0.994003
46	0.988756
63	0.986507
52	0.991754
47	0.994003
15	0.973013
31	0.991004
43	0.989505
5	0.97901
62	0.997001
18	0.983508
41	0.990654
10	0.976276
55	0.994249
3	0.963336
17	0.979871
76	0.999281
25	0.989216
11	0.974119
36	0.994249
73	0.997124
39	0.99353
87	0.999281
74	0.999281
23	0.986341
6	0.964055
70	0.997124
12	0.987779
8	0.972682
9	0.979152
57	0.990654
64	0.99353
69	0.997124
26	0.989935
63	0.996405
35	0.984903
56	0.99353
7	0.976995
72	0.999281
82	0.999281
30	0.990654
37	0.990654
71	0.997124
34	0.992811
51	0.994249
53	0.995687
29	0.994249
47	0.994249
13	0.986341
67	0.997843
58	0.994968
66	0.996405
27	0.985622
5	0.953271
24	0.982746
21	0.979871
42	0.99353
59	0.99353
61	0.994249
19	0.983465
15	0.98706
14	0.981308
33	0.994968
38	0.988497
60	0.99353
48	0.992092
44	0.992811
40	0.991373
22	0.988497
97	0.999281
32	0.991373
45	0.990654
49	0.988497
20	0.979152
4	0.955428
52	0.989935
54	0.994249
1	0.89504
28	0.994249
50	0.989935
2	0.945363
68	0.999281
43	0.987779
16	0.978433
65	0.996405
18	0.979152
62	0.995687
75	0.999281
46	0.994968
100	0.999281
31	0.995687
39	0.995315
36	0.990629
10	0.96921
55	0.995984
21	0.985944
19	0.985274
11	0.975234
8	0.963855
23	0.981258
91	0.999331
17	0.983266
41	0.98996
92	0.999331
37	0.990629
29	0.993307
63	0.995984
87	0.999331
26	0.990629
35	0.993307
82	0.999331
79	0.999331
22	0.991299
34	0.993307
83	0.999331
59	0.996653
61	0.997992
71	0.998661
45	0.985944
7	0.970549
24	0.990629
9	0.973226
81	0.998661
57	0.995984
6	0.981258
47	0.991299
70	0.999331
51	0.993307
80	0.999331
58	0.996653
49	0.990629
48	0.997992
25	0.988621
89	0.997992
56	0.994645
27	0.992637
88	0.999331
72	0.999331
69	0.997323
12	0.946452
4	0.965194
1	0.909639
64	0.995315
54	0.993976
96	0.999331
60	0.995315
20	0.983266
40	0.991968
66	0.997992
13	0.981258
43	0.988621
32	0.988621
98	0.998661
2	0.953815
53	0.992637
50	0.994645
38	0.991299
30	0.987282
5	0.956493
62	0.993307
33	0.995315
14	0.974565
52	0.990629
15	0.982597
46	0.994645
28	0.991299
65	0.999331
16	0.983936
3	0.939759
31	0.991299
42	0.991299
68	0.999331
18	0.978581
44	0.993976
21	0.985607
24	0.982478
83	0.999374
37	0.991865
9	0.963079
36	0.989987
22	0.98373
8	0.984355
57	0.992491
55	0.98373
80	0.999374
63	0.994368
77	0.999374
11	0.960576
40	0.991239
70	0.998748
56	0.990613
35	0.987484
74	0.998123
61	0.994994
71	0.997497
26	0.989987
64	0.994994
58	0.996871
20	0.984355
17	0.982478
73	0.998123
50	0.989362
91	0.999374
99	0.999374
39	0.989362
59	0.992491
51	0.991239
88	0.999374
45	0.991239
49	0.991865
41	0.98811
10	0.976846
33	0.989987
60	0.989987
54	0.990613
66	0.993742
97	0.999374
34	0.986859
38	0.987484
30	0.985607
27	0.989362
19	0.989362
1	0.951189
29	0.98373
67	0.996871
85	0.999374
52	0.987484
28	0.986233
86	0.999374
18	0.980601
65	0.998123
13	0.978098
12	0.959324
53	0.989987
6	0.958698
47	0.989362
46	0.994368
42	0.994994
23	0.993116
25	0.98811
68	0.997497
16	0.972466
14	0.98373
31	0.994994
7	0.978723
32	0.986859
43	0.993116
84	0.999374
78	0.999374
5	0.977472
72	0.998748
48	0.992491
62	0.994994
75	0.999374
15	0.973717
69	0.999374
4	0.968711
2	0.978098
44	0.991239
3	0.963705
55	0.990921
8	0.98249
22	0.979248
11	0.975357
9	0.968223
21	0.976654
24	0.97406
57	0.994163
35	0.987678
26	0.983139
71	0.998703
73	0.998703
94	0.999351
70	0.996757
56	0.985733
66	0.996757
39	0.993515
76	0.999351
34	0.987678
25	0.986381
54	0.993515
60	0.999351
50	0.994163
62	0.994812
18	0.977951
83	0.999351
93	0.999351
45	0.996109
17	0.980545
74	0.999351
37	0.991569
64	0.989624
58	0.996109
67	0.996109
85	0.998703
89	0.999351
52	0.992218
46	0.992866
19	0.984436
40	0.994163
6	0.960441
47	0.993515
49	0.997406
63	0.975357
29	0.983139
23	0.983139
100	0.999351
7	0.96952
33	0.990272
16	0.977302
28	0.986381
10	0.974708
13	0.976005
84	0.999351
61	0.996757
51	0.994812
32	0.986381
36	0.987678
42	0.987678
72	0.997406
48	0.994163
53	0.992218
5	0.940337
1	0.944877
41	0.99546
14	0.958495
20	0.98249
69	0.998703
38	0.993515
30	0.989624
4	0.979248
31	0.988327
12	0.961738
15	0.976654
95	0.999351
43	0.994812
68	0.996757
65	0.990272
27	0.988327
44	0.993515
8	0.972308
55	0.994462
21	0.981538
22	0.988308
79	0.997538
35	0.993231
37	0.990769
94	0.998769
34	0.993231
58	0.988308
73	0.997538
76	0.994462
70	0.996923
26	0.987077
20	0.980923
80	0.998154
91	0.996923
92	0.997538
81	0.996923
56	0.995692
71	0.996308
54	0.996308
7	0.963077
60	0.993846
50	0.993846
66	0.997538
24	0.979692
77	0.996308
74	0.997538
47	0.992615
45	0.996308
57	0.994462
87	0.997538
100	0.998769
85	0.999385
25	0.987077
67	0.996923
36	0.990154
62	0.993231
98	0.998154
17	0.981538
6	0.958769
59	0.995692
19	0.963692
39	0.991385
68	0.996923
29	0.992615
23	0.982154
96	0.998769
52	0.993231
33	0.990154
82	0.998154
89	0.999385
9	0.976
38	0.990769
30	0.987692
49	0.992615
83	0.995692
93	0.998769
1	0.980308
11	0.975385
78	0.996923
5	0.977846
18	0.981538
48	0.993231
46	0.995077
88	0.996923
10	0.972923
97	0.999385
51	0.993846
63	0.996308
61	0.994462
84	0.996308
44	0.995692
3	0.972923
14	0.978462
86	0.998769
41	0.995077
31	0.993231
32	0.990154
69	0.996923
15	0.971692
2	0.937231
64	0.996923
53	0.997538
75	0.997538
72	0.998769
28	0.984
27	0.986462
95	0.996923
16	0.974769
40	0.993231
4	0.982154
65	0.995077
42	0.988308
90	0.998769
12	0.974769
43	0.992
13	0.978462
35	0.992211
55	0.993409
77	0.995207
21	0.980228
56	0.992211
57	0.993409
24	0.989215
83	0.997004
22	0.977232
91	0.998802
26	0.994008
60	0.991013
73	0.996405
79	0.997603
7	0.947873
74	0.994008
37	0.983823
34	0.995806
81	0.996405
70	0.992211
33	0.994608
20	0.95686
96	0.998802
67	0.99281
19	0.976633
99	0.999401
6	0.970641
39	0.991013
23	0.985021
93	0.999401
85	0.998203
54	0.996405
36	0.991013
46	0.991013
50	0.995806
76	0.998203
88	0.998203
51	0.995806
47	0.994008
87	0.998203
80	0.994008
45	0.994008
58	0.994608
42	0.997603
25	0.986818
86	0.998802
48	0.994608
62	0.997004
10	0.97843
71	0.994008
2	0.971839
98	0.999401
9	0.980827
68	0.994608
15	0.982025
8	0.976034
69	0.993409
100	0.998802
82	0.994008
14	0.980228
31	0.990413
5	0.976633
61	0.997004
28	0.988616
65	0.994608
84	0.997004
49	0.99281
38	0.987418
11	0.973637
64	0.995806
44	0.991612
52	0.994008
27	0.990413
75	0.995806
63	0.996405
66	0.995806
32	0.99281
4	0.971839
1	0.913122
90	0.999401
78	0.997004
40	0.992211
12	0.980228
53	0.995207
59	0.998802
43	0.994008
95	0.999401
30	0.986219
29	0.982624
3	0.96405
72	0.995806
41	0.99281
13	0.965249
70	0.995017
77	0.997785
73	0.997785
55	0.992802
6	0.954042
80	0.997785
7	0.95515
22	0.98948
35	0.996124
79	0.998339
56	0.996124
96	0.999446
60	0.99557
50	0.990587
21	0.982835
81	0.998339
57	0.991141
34	0.99557
17	0.988926
20	0.987265
54	0.99557
67	0.991694
58	0.991694
62	0.996124
61	0.992248
71	0.996678
10	0.957918
47	0.996124
26	0.990033
11	0.968439
76	0.997785
25	0.991694
85	0.998893
36	0.993909
5	0.964563
33	0.990587
16	0.98062
59	0.992802
24	0.991141
74	0.998339
98	0.999446
63	0.994463
37	0.993355
23	0.983942
44	0.996124
8	0.966777
82	0.999446
18	0.984496
31	0.991694
75	0.998339
49	0.992248
51	0.98948
9	0.967331
66	0.992248
52	0.995017
45	0.996124
87	0.999446
92	0.998893
12	0.973422
48	0.99557
46	0.997231
14	0.992248
97	0.998893
53	0.991141
39	0.99557
19	0.986157
64	0.990587
42	0.99557
68	0.99557
43	0.99557
78	0.998893
41	0.996678
3	0.956811
100	0.998893
2	0.944629
30	0.992802
65	0.996678
38	0.99557
15	0.972315
27	0.990587
1	0.918051
69	0.990033
95	0.999446
4	0.967885
72	0.997785
13	0.983942
32	0.993909
40	0.99557
90	0.999446
28	0.996124
29	0.990587
50	0.990217
21	0.978804
20	0.98587
33	0.990761
55	0.995109
77	0.998913
34	0.991848
22	0.984783
56	0.992935
57	0.992935
54	0.992935
36	0.990761
79	0.998913
7	0.968478
71	0.997283
17	0.980978
59	0.993478
35	0.994022
26	0.990217
92	0.999457
60	0.996196
94	0.999457
23	0.9875
85	0.999457
67	0.997283
5	0.95
62	0.996739
73	0.99837
74	0.998913
49	0.994022
24	0.982609
80	0.99837
84	0.999457
6	0.971739
25	0.994022
52	0.995109
48	0.992391
18	0.983152
46	0.995652
16	0.980978
70	0.992935
9	0.971196
51	0.995109
63	0.994022
45	0.994565
32	0.994565
76	0.99837
81	0.999457
8	0.958152
11	0.980435
31	0.9875
82	0.999457
44	0.994022
58	0.99837
61	0.991848
41	0.991848
19	0.984239
47	0.990761
10	0.971196
43	0.995109
29	0.988043
37	0.991304
14	0.984239
78	0.99837
86	0.998913
75	0.997826
53	0.993478
4	0.964674
68	0.997283
13	0.979348
69	0.996739
72	0.996739
3	0.946196
30	0.994022
38	0.994022
1	0.925
65	0.994565
42	0.993478
39	0.992391
66	0.997283
40	0.99837
2	0.958152
28	0.990761
15	0.966848
12	0.969565
64	0.994565
27	0.994565
56	0.998988
96	0.998482
21	0.986336
22	0.98583
77	0.997976
20	0.981781
62	0.998988
67	0.999494
50	0.994939
48	0.996457
71	0.998482
58	0.99747
47	0.99747
49	0.995951
23	0.992915
57	0.995951
55	0.996457
36	0.995445
31	0.992915
25	0.991397
82	0.998988
35	0.995951
79	0.999494
24	0.990385
17	0.988866
83	0.998988
34	0.994939
59	0.996964
8	0.970648
87	0.999494
33	0.98583
100	0.998988
52	0.995951
46	0.995951
54	0.996457
7	0.964575
51	0.994939
9	0.967105
45	0.99747
70	0.999494
6	0.978745
26	0.992915
1	0.861336
76	0.998482
92	0.999494
18	0.990891
86	0.999494
5	0.951417
13	0.986336
61	0.998988
74	0.998988
88	0.999494
63	0.995951
37	0.994939
73	0.999494
90	0.999494
64	0.998482
3	0.939777
14	0.977227
11	0.982287
85	0.998988
44	0.993927
60	0.998988
19	0.986842
32	0.992915
84	0.999494
4	0.929656
30	0.994433
75	0.999494
40	0.993927
69	0.999494
42	0.998482
99	0.999494
16	0.979757
68	0.999494
43	0.99747
10	0.980263
53	0.994433
12	0.968117
27	0.987348
29	0.994939
41	0.991397
65	0.998988
97	0.998988
15	0.9833
2	0.889676
95	0.999494
38	0.993927
66	0.998988
72	0.999494
39	0.99747
28	0.990891
46	0.997151
56	0.992877
50	0.993827
52	0.995726
23	0.98623
59	0.998575
6	0.965337
21	0.984805
5	0.961538
81	0.99905
33	0.994777
48	0.997151
96	0.99905
62	0.998101
58	0.996676
61	0.996676
53	0.994777
55	0.998101
34	0.994302
79	0.999525
3	0.935423
31	0.990978
18	0.98433
42	0.998101
7	0.960114
47	0.990503
63	0.998101
54	0.995252
98	0.999525
51	0.995252
57	0.996201
17	0.977683
24	0.994302
26	0.994302
76	0.999525
44	0.995252
16	0.983856
20	0.988129
49	0.991928
35	0.997151
45	0.995252
30	0.994777
83	0.999525
22	0.994302
8	0.953466
69	0.999525
64	0.998575
1	0.830959
37	0.995252
75	0.999525
82	0.999525
60	0.998101
19	0.990978
32	0.997151
2	0.916904
4	0.959164
68	0.999525
87	0.999525
38	0.997151
9	0.962488
29	0.997626
100	0.999525
11	0.973884
36	0.995726
25	0.992403
65	0.998575
15	0.982431
27	0.994777
43	0.995726
39	0.995726
92	0.999525
14	0.968661
95	0.999525
66	0.999525
41	0.996201
28	0.995252
13	0.974359
40	0.995726
10	0.975783
12	0.977683
97	0.999525
59	0.99951
56	0.995593
61	0.998531
52	0.996572
23	0.996082
55	0.998531
6	0.936827
50	0.997551
54	0.998531
46	0.997551
25	0.995103
7	0.968168
62	0.997551
71	0.99951
77	0.99951
17	0.984819
34	0.996572
8	0.972576
21	0.991185
57	0.997551
33	0.991675
31	0.995103
48	0.995103
5	0.909403
58	0.999021
49	0.997062
79	0.99951
4	0.946621
70	0.99951
53	0.998531
47	0.995103
9	0.971596
29	0.994613
19	0.991675
42	0.998041
44	0.996572
37	0.995593
18	0.991185
32	0.997551
74	0.99951
88	0.99951
43	0.992654
51	0.998041
15	0.975024
22	0.992654
35	0.995103
87	0.99951
26	0.997062
14	0.977963
41	0.996572
30	0.995103
60	0.998041
28	0.991675
90	0.99951
12	0.989226
45	0.994123
10	0.977473
3	0.921645
13	0.981881
78	0.99951
1	0.806562
11	0.986778
83	0.99951
2	0.909892
20	0.988737
36	0.997062
27	0.996082
40	0.993144
68	0.998531
24	0.995103
38	0.994613
16	0.986288
65	0.99951
66	0.99951
39	0.995593
46	0.998556
5	0.936928
50	0.999037
8	0.959076
61	0.999037
31	0.994222
55	0.998556
54	0.999519
58	0.999519
6	0.942706
62	0.999519
17	0.980741
45	0.999519
3	0.940299
7	0.951372
48	0.997593
33	0.996148
44	0.998074
42	0.999519
98	0.999519
49	0.998556
4	0.930669
43	0.998556
57	0.999037
19	0.983149
21	0.989408
1	0.84208
26	0.989889
91	0.999519
18	0.989889
81	0.999519
20	0.989408
84	0.999519
32	0.997593
30	0.99326
68	0.999519
53	0.998556
59	0.999519
47	0.993741
9	0.974001
14	0.979779
34	0.995667
85	0.999519
2	0.890226
10	0.963409
28	0.994222
60	0.999037
35	0.99326
64	0.999037
56	0.999519
29	0.992778
16	0.981704
25	0.985556
92	0.999037
100	0.999519
88	0.999519
38	0.998074
41	0.997593
97	0.999037
27	0.996148
75	0.999519
95	0.999519
15	0.984112
37	0.99663
13	0.974482
24	0.994222
40	0.995667
36	0.996148
12	0.974482
39	0.997111
11	0.972557
73	0.999519
65	0.998556
52	0.999497
8	0.967304
33	0.997485
48	0.999497
19	0.989437
51	0.998994
50	0.997988
5	0.96831
23	0.991449
6	0.908451
91	0.998994
94	0.999497
32	0.996982
29	0.997485
7	0.954225
18	0.979879
98	0.998994
58	0.999497
49	0.999497
53	0.997988
1	0.820423
61	0.999497
14	0.979879
21	0.9834
31	0.996982
42	0.999497
39	0.997988
54	0.998994
45	0.999497
22	0.990946
17	0.9834
30	0.996479
38	0.997988
87	0.999497
40	0.998994
24	0.993964
37	0.998491
55	0.999497
46	0.997485
99	0.999497
2	0.87827
4	0.953722
15	0.9834
43	0.999497
56	0.998491
10	0.968813
16	0.974849
35	0.998994
3	0.920523
95	0.999497
20	0.988431
44	0.999497
11	0.9834
9	0.948692
25	0.994467
13	0.989437
63	0.999497
26	0.996479
12	0.964789
57	0.998994
64	0.998994
36	0.999497
28	0.995473
34	0.997988
27	0.996982
41	0.997485
19	0.980509
42	0.998917
6	0.957769
31	0.997834
3	0.927991
53	0.999459
45	0.999459
61	0.999459
81	0.998917
51	0.999459
14	0.979968
5	0.884678
18	0.982675
76	0.998917
62	0.999459
46	0.999459
54	0.999459
44	0.996751
43	0.997293
7	0.956145
49	0.998917
4	0.903628
1	0.841906
24	0.995669
29	0.998376
52	0.999459
11	0.971305
8	0.953979
23	0.991337
2	0.928533
28	0.996751
20	0.989172
72	0.999459
32	0.99621
59	0.999459
92	0.999459
9	0.955604
47	0.999459
16	0.983216
34	0.996751
21	0.98863
39	0.997834
36	0.999459
41	0.999459
15	0.960476
33	0.996751
35	0.997293
94	0.999459
17	0.983216
40	0.999459
57	0.999459
12	0.982133
82	0.999459
37	0.997834
10	0.976178
30	0.996751
38	0.997834
25	0.995127
22	0.995127
27	0.997293
13	0.990254
26	0.997293
6	0.918235
5	0.899412
96	0.999412
53	0.999412
50	0.999412
63	0.999412
14	0.977059
34	0.997647
31	0.998235
52	0.999412
65	0.999412
7	0.955294
19	0.990588
4	0.890588
33	0.997059
59	0.999412
1	0.828235
16	0.978824
3	0.907647
21	0.994706
10	0.973529
18	0.989412
44	0.999412
15	0.977647
35	0.997647
45	0.998824
28	0.997647
9	0.97
11	0.983529
75	0.999412
26	0.997647
29	0.995882
25	0.997647
20	0.992941
2	0.912941
41	0.998824
12	0.987059
30	0.998235
36	0.999412
32	0.998235
37	0.999412
24	0.999412
22	0.995882
8	0.963529
23	0.996471
17	0.977059
13	0.978235
27	0.994706
42	0.996819
19	0.980916
9	0.977099
54	0.998092
52	0.998092
21	0.983461
31	0.994275
49	0.998092
32	0.996819
4	0.937023
33	0.996819
26	0.993003
60	0.999364
16	0.990458
55	0.996819
28	0.993639
43	0.998092
5	0.93257
51	0.997455
27	0.98855
12	0.959288
14	0.964377
6	0.967557
3	0.909669
29	0.995547
34	0.998092
48	0.998728
18	0.982188
46	0.998728
10	0.957379
56	0.998728
7	0.941476
17	0.986005
22	0.989186
35	0.997455
1	0.90458
24	0.990458
37	0.997455
44	0.998092
39	0.996819
2	0.923664
41	0.996819
20	0.98028
74	0.999364
15	0.976463
77	0.999364
30	0.993003
45	0.998092
47	0.998728
59	0.999364
53	0.999364
11	0.963104
85	0.999364
8	0.949746
23	0.989822
13	0.968193
36	0.993639
25	0.996183
38	0.997455
40	0.998728
Confidence interval
day	lower	median	upper
1	0.820813	0.891491	0.950873
2	0.889676	0.937231	0.976762
3	0.909669	0.946208	0.972923
4	0.904929	0.964934	0.979161
5	0.899911	0.959469	0.977827
6	0.919165	0.964696	0.979919
7	0.948048	0.968211	0.978467
8	0.953492	0.970381	0.982365
9	0.955948	0.971622	0.981684
10	0.958193	0.974565	0.984772
11	0.963113	0.975295	0.986615
12	0.959289	0.9787	0.987743
13	0.968226	0.978905	0.989417
14	0.964591	0.979829	0.984223
15	0.96709	0.977401	0.986912
16	0.973308	0.980978	0.990458
17	0.977059	0.982478	0.988926
18	0.977951	0.983142	0.990891
19	0.976827	0.986908	0.991692
20	0.975563	0.983811	0.989396
21	0.976677	0.984133	0.991552
22	0.979248	0.988497	0.995128
23	0.982154	0.987607	0.996082
24	0.979832	0.990421	0.99564
25	0.984424	0.991397	0.996183
26	0.983336	0.991328	0.997281
27	0.985664	0.990527	0.99694
28	0.984112	0.992046	0.99672
29	0.98265	0.992735	0.997619
30	0.985638	0.992902	0.997324
31	0.983074	0.992305	0.997792
32	0.980507	0.992863	0.997591
33	0.986038	0.993408	0.997047
34	0.986664	0.993886	0.997971
35	0.985447	0.993283	0.997637
36	0.987794	0.994079	0.999456
37	0.98732	0.992298	0.998458
38	0.987484	0.993515	0.997988
39	0.991013	0.995315	0.997834
40	0.990038	0.994163	0.998994
41	0.987285	0.992771	0.998762
42	0.988308	0.994753	0.999497
43	0.986973	0.994008	0.998556
44	0.987281	0.993952	0.999346
45	0.986029	0.994344	0.999495
46	0.986501	0.994968	0.998728
47	0.990446	0.993628	0.998764
48	0.987602	0.994708	0.998766
49	0.988561	0.992615	0.998917
50	0.989224	0.994005	0.999056
51	0.987635	0.994546	0.999017
52	0.987484	0.994808	0.999459
53	0.991187	0.994605	0.999409
54	0.990613	0.995846	0.999459
55	0.986458	0.994931	0.998603
56	0.985715	0.994088	0.999014
57	0.991116	0.995677	0.999058
58	0.988965	0.996109	0.999499
59	0.992341	0.996924	0.999511
60	0.989771	0.996187	0.999353
61	0.992228	0.996821	0.999461
62	0.993299	0.997001	0.999465
63	0.984277	0.996308	0.999429
64	0.990129	0.995806	0.999003
65	0.991532	0.996806	0.999427
66	0.990438	0.997411	0.999514
67	0.992308	0.996897	0.999351
68	0.994716	0.99739	0.99952
69	0.992396	0.997323	0.999503
70	0.992681	0.997724	0.9995
71	0.995388	0.997497	0.999344
72	0.993286	0.998769	0.999473
73	0.996134	0.998123	0.999501
74	0.99202	0.998467	0.999422
75	0.99573	0.999004	0.99952
76	0.995781	0.998501	0.999404
77	0.995782	0.998035	0.999435
78	0.996968	0.998927	0.999435
79	0.997577	0.998962	0.999516
80	0.99533	0.998576	0.999359
81	0.996381	0.998661	0.999481
82	0.995964	0.9992	0.999489
83	0.996217	0.999331	0.999519
84	0.996551	0.999363	0.99951
85	0.998478	0.999082	0.999484
86	0.998774	0.998937	0.999452
87	0.996574	0.999281	0.999516
88	0.997499	0.999291	0.999515
89	0.99811	0.999067	0.99938
90	0.998774	0.999234	0.999504
91	0.997179	0.998994	0.999461
92	0.998012	0.999394	0.999514
93	0.998773	0.999118	0.999386
94	0.998856	0.999404	0.999487
95	0.99776	0.999424	0.999522
96	0.998611	0.999006	0.999431
97	0.998935	0.999176	0.999462
98	0.997069	0.999234	0.999523
99	0.999151	0.999388	0.999496
100	0.998782	0.999118	0.999523
Fit line
day	prediction
1	0.966754
2	0.968124
3	0.969437
4	0.970696
5	0.971903
6	0.97306
7	0.97417
8	0.975234
9	0.976254
10	0.977232
11	0.97817
12	0.979069
13	0.979932
14	0.980758
15	0.981551
16	0.982311
17	0.98304
18	0.983738
19	0.984408
20	0.98505
21	0.985666
22	0.986257
23	0.986823
24	0.987366
25	0.987886
26	0.988385
27	0.988864
28	0.989322
29	0.989762
30	0.990184
31	0.990588
32	0.990976
33	0.991348
34	0.991704
35	0.992046
36	0.992373
37	0.992688
38	0.992989
39	0.993278
40	0.993555
41	0.99382
42	0.994075
43	0.994319
44	0.994553
45	0.994777
46	0.994992
47	0.995199
48	0.995396
49	0.995586
50	0.995768
51	0.995942
52	0.996109
53	0.99627
54	0.996423
55	0.996571
56	0.996712
57	0.996847
58	0.996977
59	0.997102
60	0.997221
61	0.997336
62	0.997445
63	0.997551
64	0.997651
65	0.997748
66	0.997841
67	0.99793
68	0.998015
69	0.998097
70	0.998175
71	0.99825
72	0.998323
73	0.998392
74	0.998458
75	0.998521
76	0.998582
77	0.998641
78	0.998697
79	0.99875
80	0.998802
81	0.998851
82	0.998899
83	0.998944
84	0.998987
85	0.999029
86	0.999069
87	0.999107
88	0.999144
89	0.99918
90	0.999213
91	0.999246
92	0.999277
93	0.999307
94	0.999335
95	0.999363
96	0.999389
97	0.999414
98	0.999438
99	0.999461
100	0.999483

[truncated: 23 more sheets: Supp Fig 2B, Supp Fig 3, Supp Fig 4A, Supp Fig 4B, Supp Fig 5A-B, Supp Fig 6A, Supp Fig 6B, Supp Fig 6C, Supp Fig 6D, Supp Fig 6E, Supp Fig 6F, Supp Fig 7A, Supp Fig 7B, Supp Fig 8A, Supp Fig 8B, Supp Fig 8C-E, Supp Fig 9A, Supp Fig 9B, Supp Fig 10, Supp Fig 11 …]
